# Supplementary material for: Human-interpretable image features derived from densely mapped cancer pathology slides predict diverse molecular phenotypes
Source: Nat Commun. 2021 Mar 12;12:1613. doi: 10.1038/s41467-021-21896-9 (PMC7955068; doi:10.1038/s41467-021-21896-9)
Supplement: Supplementary file 4 — Supplementary Data 1 [file 41467_2021_21896_MOESM4_ESM.xlsx]

## Sheet: Data Guide
Supplementary Data 1. Human-interpretable image feature (HIF) clusters
HIF cluster groupings defined by hierarchical agglomerative clustering. Pan-cancer, BRCA, LUAD, LUSC, STAD, and SKCM HIFs are separated into 20, 20, 20, 25, 23, and 24 clusters, respectively.
Supplementary Data 2. Training and hold-out TCGA patient barcodes
TCGA barcodes corresponding to patients incorporated in training and hold-out sets across the five molecular phenotype predictions. PD-1, PD-L1, and CTLA-4 predictions used the same training / hold-out split per cancer type. Due to insufficient sample sizes, SKCM predictions were only conducted for TIGIT. See Supplemental Table 4 for more details.

## Sheet: S1
HIF	PanCancer Cluster Group	BRCA Cluster Group	STAD Cluster Group	LUAD Cluster Group	LUSC Cluster Group	SKCM Cluster Group
AREA (MM2) OF [EPITHELIAL] IN [TISSUE]_HE	1	1	1	1	1	1
AREA (MM2) OF [ESI_0080] IN [TISSUE]_HE	1	1	1	1	1	1
AREA (MM2) OF [NECROSIS] IN [TISSUE]_HE	2	2	2	2	2	2
AREA (MM2) OF [STROMA] IN [TISSUE]_HE	3	1	3	1	3	3
AREA (MM2) OF [TUMOR] IN [TISSUE]_HE	1	1	1	1	1	1
AREA PROP [[EPITHELIAL] OVER [TUMOR]] IN [TISSUE]_HE	4	3	4	3	4	4
AREA PROP [[ESI_0080] OVER [TUMOR]] IN [TISSUE]_HE	5	4	5	4	5	5
AREA PROP [[STROMA] OVER [TUMOR]] IN [TISSUE]_HE	4	3	4	3	4	4
CELL CLUSTERING PROPERTIES: BALL-HALL INDEX OF CANCER IN EPITHELIAL_HE	6	4	6	5	5	6
CELL CLUSTERING PROPERTIES: BALL-HALL INDEX OF CANCER IN ESI_0080_HE	5	5	5	4	6	5
CELL CLUSTERING PROPERTIES: BALL-HALL INDEX OF CANCER IN STROMA_HE	5	5	6	4	7	5
CELL CLUSTERING PROPERTIES: BALL-HALL INDEX OF CANCER IN TUMOR_HE	6	4	6	5	5	6
CELL CLUSTERING PROPERTIES: BALL-HALL INDEX OF FIBROBLAST IN EPITHELIAL_HE	6	6	7	5	8	7
CELL CLUSTERING PROPERTIES: BALL-HALL INDEX OF FIBROBLAST IN ESI_0080_HE	3	6	7	4	6	3
CELL CLUSTERING PROPERTIES: BALL-HALL INDEX OF FIBROBLAST IN STROMA_HE	3	6	3	6	9	3
CELL CLUSTERING PROPERTIES: BALL-HALL INDEX OF FIBROBLAST IN TUMOR_HE	3	6	3	6	9	7
CELL CLUSTERING PROPERTIES: BALL-HALL INDEX OF LYMPHOCYTE IN EPITHELIAL_HE	6	5	6	5	5	7
CELL CLUSTERING PROPERTIES: BALL-HALL INDEX OF LYMPHOCYTE IN ESI_0080_HE	3	5	5	4	6	7
CELL CLUSTERING PROPERTIES: BALL-HALL INDEX OF LYMPHOCYTE IN STROMA_HE	3	5	3	6	9	7
CELL CLUSTERING PROPERTIES: BALL-HALL INDEX OF LYMPHOCYTE IN TUMOR_HE	6	5	6	6	9	7
CELL CLUSTERING PROPERTIES: BALL-HALL INDEX OF MACROPHAGE IN EPITHELIAL_HE	7	7	8	7	10	8
CELL CLUSTERING PROPERTIES: BALL-HALL INDEX OF MACROPHAGE IN ESI_0080_HE	7	8	8	4	6	8
CELL CLUSTERING PROPERTIES: BALL-HALL INDEX OF MACROPHAGE IN STROMA_HE	7	8	9	6	9	8
CELL CLUSTERING PROPERTIES: BALL-HALL INDEX OF MACROPHAGE IN TUMOR_HE	7	8	8	6	9	8
CELL CLUSTERING PROPERTIES: BALL-HALL INDEX OF PLASMA IN EPITHELIAL_HE	8	9	10	5	11	9
CELL CLUSTERING PROPERTIES: BALL-HALL INDEX OF PLASMA IN ESI_0080_HE	9	9	11	4	6	7
CELL CLUSTERING PROPERTIES: BALL-HALL INDEX OF PLASMA IN STROMA_HE	9	8	11	6	9	7
CELL CLUSTERING PROPERTIES: BALL-HALL INDEX OF PLASMA IN TUMOR_HE	9	9	11	6	9	9
CELL CLUSTERING PROPERTIES: CALINSKI-HARABASZ INDEX OF CANCER IN EPITHELIAL_HE	1	1	1	1	1	10
CELL CLUSTERING PROPERTIES: CALINSKI-HARABASZ INDEX OF CANCER IN ESI_0080_HE	1	1	1	1	1	10
CELL CLUSTERING PROPERTIES: CALINSKI-HARABASZ INDEX OF CANCER IN STROMA_HE	1	1	1	1	1	10
CELL CLUSTERING PROPERTIES: CALINSKI-HARABASZ INDEX OF CANCER IN TUMOR_HE	1	1	1	1	1	10
CELL CLUSTERING PROPERTIES: CALINSKI-HARABASZ INDEX OF FIBROBLAST IN EPITHELIAL_HE	1	1	1	1	1	10
CELL CLUSTERING PROPERTIES: CALINSKI-HARABASZ INDEX OF FIBROBLAST IN ESI_0080_HE	1	1	1	1	1	10
CELL CLUSTERING PROPERTIES: CALINSKI-HARABASZ INDEX OF FIBROBLAST IN STROMA_HE	1	1	1	1	1	10
CELL CLUSTERING PROPERTIES: CALINSKI-HARABASZ INDEX OF FIBROBLAST IN TUMOR_HE	1	1	1	1	1	10
CELL CLUSTERING PROPERTIES: CALINSKI-HARABASZ INDEX OF LYMPHOCYTE IN EPITHELIAL_HE	1	1	1	1	1	9
CELL CLUSTERING PROPERTIES: CALINSKI-HARABASZ INDEX OF LYMPHOCYTE IN ESI_0080_HE	1	1	1	1	1	9
CELL CLUSTERING PROPERTIES: CALINSKI-HARABASZ INDEX OF LYMPHOCYTE IN STROMA_HE	1	1	1	1	1	9
CELL CLUSTERING PROPERTIES: CALINSKI-HARABASZ INDEX OF LYMPHOCYTE IN TUMOR_HE	1	1	1	1	1	9
CELL CLUSTERING PROPERTIES: CALINSKI-HARABASZ INDEX OF MACROPHAGE IN EPITHELIAL_HE	1	1	1	1	1	10
CELL CLUSTERING PROPERTIES: CALINSKI-HARABASZ INDEX OF MACROPHAGE IN ESI_0080_HE	1	1	1	1	1	10
CELL CLUSTERING PROPERTIES: CALINSKI-HARABASZ INDEX OF MACROPHAGE IN STROMA_HE	1	1	1	1	1	10
CELL CLUSTERING PROPERTIES: CALINSKI-HARABASZ INDEX OF MACROPHAGE IN TUMOR_HE	1	1	1	1	1	10
CELL CLUSTERING PROPERTIES: CALINSKI-HARABASZ INDEX OF PLASMA IN EPITHELIAL_HE	1	1	1	1	1	9
CELL CLUSTERING PROPERTIES: CALINSKI-HARABASZ INDEX OF PLASMA IN ESI_0080_HE	9	1	1	1	1	9
CELL CLUSTERING PROPERTIES: CALINSKI-HARABASZ INDEX OF PLASMA IN STROMA_HE	9	1	1	1	1	9
CELL CLUSTERING PROPERTIES: CALINSKI-HARABASZ INDEX OF PLASMA IN TUMOR_HE	9	1	1	1	1	9
CELL CLUSTERING PROPERTIES: CLUSTER EXTENT MEAN OF CANCER IN EPITHELIAL_HE	6	4	6	5	5	6
CELL CLUSTERING PROPERTIES: CLUSTER EXTENT MEAN OF CANCER IN ESI_0080_HE	5	5	5	4	6	5
CELL CLUSTERING PROPERTIES: CLUSTER EXTENT MEAN OF CANCER IN STROMA_HE	5	10	6	4	7	5
CELL CLUSTERING PROPERTIES: CLUSTER EXTENT MEAN OF CANCER IN TUMOR_HE	6	4	6	5	5	6
CELL CLUSTERING PROPERTIES: CLUSTER EXTENT MEAN OF FIBROBLAST IN EPITHELIAL_HE	6	6	7	5	8	7
CELL CLUSTERING PROPERTIES: CLUSTER EXTENT MEAN OF FIBROBLAST IN ESI_0080_HE	3	6	3	4	6	3
CELL CLUSTERING PROPERTIES: CLUSTER EXTENT MEAN OF FIBROBLAST IN STROMA_HE	3	6	3	6	8	3
CELL CLUSTERING PROPERTIES: CLUSTER EXTENT MEAN OF FIBROBLAST IN TUMOR_HE	3	6	3	6	8	7
CELL CLUSTERING PROPERTIES: CLUSTER EXTENT MEAN OF LYMPHOCYTE IN EPITHELIAL_HE	6	5	9	5	11	7
CELL CLUSTERING PROPERTIES: CLUSTER EXTENT MEAN OF LYMPHOCYTE IN ESI_0080_HE	10	8	5	8	12	7
CELL CLUSTERING PROPERTIES: CLUSTER EXTENT MEAN OF LYMPHOCYTE IN STROMA_HE	10	8	11	8	12	7
CELL CLUSTERING PROPERTIES: CLUSTER EXTENT MEAN OF LYMPHOCYTE IN TUMOR_HE	10	8	11	8	12	7
CELL CLUSTERING PROPERTIES: CLUSTER EXTENT MEAN OF MACROPHAGE IN EPITHELIAL_HE	7	7	8	7	10	8
CELL CLUSTERING PROPERTIES: CLUSTER EXTENT MEAN OF MACROPHAGE IN ESI_0080_HE	7	8	8	9	13	8
CELL CLUSTERING PROPERTIES: CLUSTER EXTENT MEAN OF MACROPHAGE IN STROMA_HE	7	8	9	9	13	8
CELL CLUSTERING PROPERTIES: CLUSTER EXTENT MEAN OF MACROPHAGE IN TUMOR_HE	7	8	8	9	13	8
CELL CLUSTERING PROPERTIES: CLUSTER EXTENT MEAN OF PLASMA IN EPITHELIAL_HE	8	9	10	5	11	9
CELL CLUSTERING PROPERTIES: CLUSTER EXTENT MEAN OF PLASMA IN ESI_0080_HE	9	9	11	10	12	7
CELL CLUSTERING PROPERTIES: CLUSTER EXTENT MEAN OF PLASMA IN STROMA_HE	9	8	11	10	12	7
CELL CLUSTERING PROPERTIES: CLUSTER EXTENT MEAN OF PLASMA IN TUMOR_HE	9	9	11	10	12	9
CELL CLUSTERING PROPERTIES: CLUSTER EXTENT STANDARD DEVIATION OF CANCER IN EPITHELIAL_HE	6	4	6	5	5	6
CELL CLUSTERING PROPERTIES: CLUSTER EXTENT STANDARD DEVIATION OF CANCER IN ESI_0080_HE	5	5	5	4	5	5
CELL CLUSTERING PROPERTIES: CLUSTER EXTENT STANDARD DEVIATION OF CANCER IN STROMA_HE	5	5	6	4	7	5
CELL CLUSTERING PROPERTIES: CLUSTER EXTENT STANDARD DEVIATION OF CANCER IN TUMOR_HE	6	4	6	5	5	6
CELL CLUSTERING PROPERTIES: CLUSTER EXTENT STANDARD DEVIATION OF FIBROBLAST IN EPITHELIAL_HE	6	6	7	5	8	7
CELL CLUSTERING PROPERTIES: CLUSTER EXTENT STANDARD DEVIATION OF FIBROBLAST IN ESI_0080_HE	3	6	7	4	8	3
CELL CLUSTERING PROPERTIES: CLUSTER EXTENT STANDARD DEVIATION OF FIBROBLAST IN STROMA_HE	3	6	3	6	9	3
CELL CLUSTERING PROPERTIES: CLUSTER EXTENT STANDARD DEVIATION OF FIBROBLAST IN TUMOR_HE	3	6	3	6	9	7
CELL CLUSTERING PROPERTIES: CLUSTER EXTENT STANDARD DEVIATION OF LYMPHOCYTE IN EPITHELIAL_HE	6	4	6	5	5	7
CELL CLUSTERING PROPERTIES: CLUSTER EXTENT STANDARD DEVIATION OF LYMPHOCYTE IN ESI_0080_HE	3	5	5	4	6	7
CELL CLUSTERING PROPERTIES: CLUSTER EXTENT STANDARD DEVIATION OF LYMPHOCYTE IN STROMA_HE	3	5	3	6	9	7
CELL CLUSTERING PROPERTIES: CLUSTER EXTENT STANDARD DEVIATION OF LYMPHOCYTE IN TUMOR_HE	6	4	6	6	9	7
CELL CLUSTERING PROPERTIES: CLUSTER EXTENT STANDARD DEVIATION OF MACROPHAGE IN EPITHELIAL_HE	11	11	12	7	14	8
CELL CLUSTERING PROPERTIES: CLUSTER EXTENT STANDARD DEVIATION OF MACROPHAGE IN ESI_0080_HE	9	11	8	4	6	8
CELL CLUSTERING PROPERTIES: CLUSTER EXTENT STANDARD DEVIATION OF MACROPHAGE IN STROMA_HE	9	11	9	6	9	8
CELL CLUSTERING PROPERTIES: CLUSTER EXTENT STANDARD DEVIATION OF MACROPHAGE IN TUMOR_HE	9	11	8	6	9	8
CELL CLUSTERING PROPERTIES: CLUSTER EXTENT STANDARD DEVIATION OF PLASMA IN EPITHELIAL_HE	11	11	10	5	14	7
CELL CLUSTERING PROPERTIES: CLUSTER EXTENT STANDARD DEVIATION OF PLASMA IN ESI_0080_HE	9	11	9	4	6	7
CELL CLUSTERING PROPERTIES: CLUSTER EXTENT STANDARD DEVIATION OF PLASMA IN STROMA_HE	9	11	9	6	9	7
CELL CLUSTERING PROPERTIES: CLUSTER EXTENT STANDARD DEVIATION OF PLASMA IN TUMOR_HE	9	11	9	6	9	7
CELL CLUSTERING PROPERTIES: CLUSTER SIZE MEAN OF CANCER IN EPITHELIAL_HE	12	3	2	4	15	4
CELL CLUSTERING PROPERTIES: CLUSTER SIZE MEAN OF CANCER IN ESI_0080_HE	12	3	2	4	15	11
CELL CLUSTERING PROPERTIES: CLUSTER SIZE MEAN OF CANCER IN STROMA_HE	13	10	13	11	7	11
CELL CLUSTERING PROPERTIES: CLUSTER SIZE MEAN OF CANCER IN TUMOR_HE	12	3	2	4	15	4
CELL CLUSTERING PROPERTIES: CLUSTER SIZE MEAN OF FIBROBLAST IN EPITHELIAL_HE	14	6	2	12	16	3
CELL CLUSTERING PROPERTIES: CLUSTER SIZE MEAN OF FIBROBLAST IN ESI_0080_HE	14	12	3	13	8	3
CELL CLUSTERING PROPERTIES: CLUSTER SIZE MEAN OF FIBROBLAST IN STROMA_HE	14	12	3	13	8	3
CELL CLUSTERING PROPERTIES: CLUSTER SIZE MEAN OF FIBROBLAST IN TUMOR_HE	14	12	3	13	8	3
CELL CLUSTERING PROPERTIES: CLUSTER SIZE MEAN OF LYMPHOCYTE IN EPITHELIAL_HE	10	9	9	10	11	9
CELL CLUSTERING PROPERTIES: CLUSTER SIZE MEAN OF LYMPHOCYTE IN ESI_0080_HE	10	8	11	8	12	9
CELL CLUSTERING PROPERTIES: CLUSTER SIZE MEAN OF LYMPHOCYTE IN STROMA_HE	10	8	11	8	12	9
CELL CLUSTERING PROPERTIES: CLUSTER SIZE MEAN OF LYMPHOCYTE IN TUMOR_HE	10	8	11	8	12	9
CELL CLUSTERING PROPERTIES: CLUSTER SIZE MEAN OF MACROPHAGE IN EPITHELIAL_HE	7	7	8	7	10	8
CELL CLUSTERING PROPERTIES: CLUSTER SIZE MEAN OF MACROPHAGE IN ESI_0080_HE	7	8	11	9	13	8
CELL CLUSTERING PROPERTIES: CLUSTER SIZE MEAN OF MACROPHAGE IN STROMA_HE	7	8	11	9	13	8
CELL CLUSTERING PROPERTIES: CLUSTER SIZE MEAN OF MACROPHAGE IN TUMOR_HE	7	8	11	9	13	8
CELL CLUSTERING PROPERTIES: CLUSTER SIZE MEAN OF PLASMA IN EPITHELIAL_HE	8	9	10	12	11	9
CELL CLUSTERING PROPERTIES: CLUSTER SIZE MEAN OF PLASMA IN ESI_0080_HE	9	8	11	10	12	9
CELL CLUSTERING PROPERTIES: CLUSTER SIZE MEAN OF PLASMA IN STROMA_HE	9	8	11	10	12	9
CELL CLUSTERING PROPERTIES: CLUSTER SIZE MEAN OF PLASMA IN TUMOR_HE	9	8	11	10	12	9
CELL CLUSTERING PROPERTIES: CLUSTER SIZE STANDARD DEVIATION OF CANCER IN EPITHELIAL_HE	12	3	2	14	15	4
CELL CLUSTERING PROPERTIES: CLUSTER SIZE STANDARD DEVIATION OF CANCER IN ESI_0080_HE	12	3	2	14	15	11
CELL CLUSTERING PROPERTIES: CLUSTER SIZE STANDARD DEVIATION OF CANCER IN STROMA_HE	13	10	13	11	7	11
CELL CLUSTERING PROPERTIES: CLUSTER SIZE STANDARD DEVIATION OF CANCER IN TUMOR_HE	12	3	2	14	15	4
CELL CLUSTERING PROPERTIES: CLUSTER SIZE STANDARD DEVIATION OF FIBROBLAST IN EPITHELIAL_HE	14	6	2	12	16	3
CELL CLUSTERING PROPERTIES: CLUSTER SIZE STANDARD DEVIATION OF FIBROBLAST IN ESI_0080_HE	14	12	3	13	8	3
CELL CLUSTERING PROPERTIES: CLUSTER SIZE STANDARD DEVIATION OF FIBROBLAST IN STROMA_HE	14	12	3	13	8	3
CELL CLUSTERING PROPERTIES: CLUSTER SIZE STANDARD DEVIATION OF FIBROBLAST IN TUMOR_HE	14	12	3	13	8	3
CELL CLUSTERING PROPERTIES: CLUSTER SIZE STANDARD DEVIATION OF LYMPHOCYTE IN EPITHELIAL_HE	10	9	9	10	11	9
CELL CLUSTERING PROPERTIES: CLUSTER SIZE STANDARD DEVIATION OF LYMPHOCYTE IN ESI_0080_HE	10	8	11	8	12	9
CELL CLUSTERING PROPERTIES: CLUSTER SIZE STANDARD DEVIATION OF LYMPHOCYTE IN STROMA_HE	10	8	11	8	12	9
CELL CLUSTERING PROPERTIES: CLUSTER SIZE STANDARD DEVIATION OF LYMPHOCYTE IN TUMOR_HE	10	8	11	8	12	9
CELL CLUSTERING PROPERTIES: CLUSTER SIZE STANDARD DEVIATION OF MACROPHAGE IN EPITHELIAL_HE	7	7	8	7	10	8
CELL CLUSTERING PROPERTIES: CLUSTER SIZE STANDARD DEVIATION OF MACROPHAGE IN ESI_0080_HE	7	8	11	9	13	8
CELL CLUSTERING PROPERTIES: CLUSTER SIZE STANDARD DEVIATION OF MACROPHAGE IN STROMA_HE	7	8	11	9	13	8
CELL CLUSTERING PROPERTIES: CLUSTER SIZE STANDARD DEVIATION OF MACROPHAGE IN TUMOR_HE	7	8	11	9	13	8
CELL CLUSTERING PROPERTIES: CLUSTER SIZE STANDARD DEVIATION OF PLASMA IN EPITHELIAL_HE	8	9	10	12	11	9
CELL CLUSTERING PROPERTIES: CLUSTER SIZE STANDARD DEVIATION OF PLASMA IN ESI_0080_HE	9	8	11	10	12	9
CELL CLUSTERING PROPERTIES: CLUSTER SIZE STANDARD DEVIATION OF PLASMA IN STROMA_HE	9	8	11	10	12	9
CELL CLUSTERING PROPERTIES: CLUSTER SIZE STANDARD DEVIATION OF PLASMA IN TUMOR_HE	9	8	11	10	12	9
CELL CLUSTERING PROPERTIES: NUMBER OF CLUSTERS OF CANCER IN EPITHELIAL_HE	1	1	1	1	1	1
CELL CLUSTERING PROPERTIES: NUMBER OF CLUSTERS OF CANCER IN ESI_0080_HE	1	1	1	1	1	1
CELL CLUSTERING PROPERTIES: NUMBER OF CLUSTERS OF CANCER IN STROMA_HE	1	1	1	1	1	1
CELL CLUSTERING PROPERTIES: NUMBER OF CLUSTERS OF CANCER IN TUMOR_HE	1	1	1	1	1	1
CELL CLUSTERING PROPERTIES: NUMBER OF CLUSTERS OF FIBROBLAST IN EPITHELIAL_HE	1	1	1	1	1	1
CELL CLUSTERING PROPERTIES: NUMBER OF CLUSTERS OF FIBROBLAST IN ESI_0080_HE	1	1	1	1	1	1
CELL CLUSTERING PROPERTIES: NUMBER OF CLUSTERS OF FIBROBLAST IN STROMA_HE	1	1	1	1	1	1
CELL CLUSTERING PROPERTIES: NUMBER OF CLUSTERS OF FIBROBLAST IN TUMOR_HE	1	1	1	1	1	1
CELL CLUSTERING PROPERTIES: NUMBER OF CLUSTERS OF LYMPHOCYTE IN EPITHELIAL_HE	1	1	1	1	1	1
CELL CLUSTERING PROPERTIES: NUMBER OF CLUSTERS OF LYMPHOCYTE IN ESI_0080_HE	1	1	1	1	1	1
CELL CLUSTERING PROPERTIES: NUMBER OF CLUSTERS OF LYMPHOCYTE IN STROMA_HE	1	1	1	1	1	1
CELL CLUSTERING PROPERTIES: NUMBER OF CLUSTERS OF LYMPHOCYTE IN TUMOR_HE	1	1	1	1	1	1
CELL CLUSTERING PROPERTIES: NUMBER OF CLUSTERS OF MACROPHAGE IN EPITHELIAL_HE	1	1	1	1	1	8
CELL CLUSTERING PROPERTIES: NUMBER OF CLUSTERS OF MACROPHAGE IN ESI_0080_HE	1	1	1	1	1	8
CELL CLUSTERING PROPERTIES: NUMBER OF CLUSTERS OF MACROPHAGE IN STROMA_HE	1	1	1	1	1	8
CELL CLUSTERING PROPERTIES: NUMBER OF CLUSTERS OF MACROPHAGE IN TUMOR_HE	1	1	1	1	1	8
CELL CLUSTERING PROPERTIES: NUMBER OF CLUSTERS OF PLASMA IN EPITHELIAL_HE	1	1	1	1	1	1
CELL CLUSTERING PROPERTIES: NUMBER OF CLUSTERS OF PLASMA IN ESI_0080_HE	1	1	1	1	1	1
CELL CLUSTERING PROPERTIES: NUMBER OF CLUSTERS OF PLASMA IN STROMA_HE	1	1	1	1	1	1
CELL CLUSTERING PROPERTIES: NUMBER OF CLUSTERS OF PLASMA IN TUMOR_HE	1	1	1	1	1	1
CELL CLUSTERING PROPERTIES: WITHIN CLUSTER DISPERSION MEAN OF CANCER IN EPITHELIAL_HE	12	3	2	4	15	4
CELL CLUSTERING PROPERTIES: WITHIN CLUSTER DISPERSION MEAN OF CANCER IN ESI_0080_HE	12	3	2	4	15	11
CELL CLUSTERING PROPERTIES: WITHIN CLUSTER DISPERSION MEAN OF CANCER IN STROMA_HE	13	10	13	11	7	11
CELL CLUSTERING PROPERTIES: WITHIN CLUSTER DISPERSION MEAN OF CANCER IN TUMOR_HE	12	3	2	4	15	4
CELL CLUSTERING PROPERTIES: WITHIN CLUSTER DISPERSION MEAN OF FIBROBLAST IN EPITHELIAL_HE	14	6	2	12	16	3
CELL CLUSTERING PROPERTIES: WITHIN CLUSTER DISPERSION MEAN OF FIBROBLAST IN ESI_0080_HE	14	12	3	13	8	3
CELL CLUSTERING PROPERTIES: WITHIN CLUSTER DISPERSION MEAN OF FIBROBLAST IN STROMA_HE	14	12	3	13	8	3
CELL CLUSTERING PROPERTIES: WITHIN CLUSTER DISPERSION MEAN OF FIBROBLAST IN TUMOR_HE	14	12	3	13	8	3
CELL CLUSTERING PROPERTIES: WITHIN CLUSTER DISPERSION MEAN OF LYMPHOCYTE IN EPITHELIAL_HE	10	9	9	10	11	9
CELL CLUSTERING PROPERTIES: WITHIN CLUSTER DISPERSION MEAN OF LYMPHOCYTE IN ESI_0080_HE	10	8	11	8	12	9
CELL CLUSTERING PROPERTIES: WITHIN CLUSTER DISPERSION MEAN OF LYMPHOCYTE IN STROMA_HE	10	8	11	8	12	9
CELL CLUSTERING PROPERTIES: WITHIN CLUSTER DISPERSION MEAN OF LYMPHOCYTE IN TUMOR_HE	10	8	11	8	12	9
CELL CLUSTERING PROPERTIES: WITHIN CLUSTER DISPERSION MEAN OF MACROPHAGE IN EPITHELIAL_HE	7	7	8	7	10	8
CELL CLUSTERING PROPERTIES: WITHIN CLUSTER DISPERSION MEAN OF MACROPHAGE IN ESI_0080_HE	7	8	11	9	13	8
CELL CLUSTERING PROPERTIES: WITHIN CLUSTER DISPERSION MEAN OF MACROPHAGE IN STROMA_HE	7	8	11	9	13	8
CELL CLUSTERING PROPERTIES: WITHIN CLUSTER DISPERSION MEAN OF MACROPHAGE IN TUMOR_HE	7	8	11	9	13	8
CELL CLUSTERING PROPERTIES: WITHIN CLUSTER DISPERSION MEAN OF PLASMA IN EPITHELIAL_HE	8	9	10	12	11	9
CELL CLUSTERING PROPERTIES: WITHIN CLUSTER DISPERSION MEAN OF PLASMA IN ESI_0080_HE	9	8	11	10	12	9
CELL CLUSTERING PROPERTIES: WITHIN CLUSTER DISPERSION MEAN OF PLASMA IN STROMA_HE	9	8	11	10	12	9
CELL CLUSTERING PROPERTIES: WITHIN CLUSTER DISPERSION MEAN OF PLASMA IN TUMOR_HE	9	8	11	10	12	9
CELL CLUSTERING PROPERTIES: WITHIN CLUSTER DISPERSION STANDARD DEVIATION OF CANCER IN EPITHELIAL_HE	12	3	2	14	15	4
CELL CLUSTERING PROPERTIES: WITHIN CLUSTER DISPERSION STANDARD DEVIATION OF CANCER IN ESI_0080_HE	12	3	2	14	15	11
CELL CLUSTERING PROPERTIES: WITHIN CLUSTER DISPERSION STANDARD DEVIATION OF CANCER IN STROMA_HE	13	10	13	11	7	11
CELL CLUSTERING PROPERTIES: WITHIN CLUSTER DISPERSION STANDARD DEVIATION OF CANCER IN TUMOR_HE	12	3	2	14	15	4
CELL CLUSTERING PROPERTIES: WITHIN CLUSTER DISPERSION STANDARD DEVIATION OF FIBROBLAST IN EPITHELIAL_HE	14	6	2	12	16	3
CELL CLUSTERING PROPERTIES: WITHIN CLUSTER DISPERSION STANDARD DEVIATION OF FIBROBLAST IN ESI_0080_HE	14	12	3	13	8	3
CELL CLUSTERING PROPERTIES: WITHIN CLUSTER DISPERSION STANDARD DEVIATION OF FIBROBLAST IN STROMA_HE	14	12	3	13	8	3
CELL CLUSTERING PROPERTIES: WITHIN CLUSTER DISPERSION STANDARD DEVIATION OF FIBROBLAST IN TUMOR_HE	14	12	3	13	8	3
CELL CLUSTERING PROPERTIES: WITHIN CLUSTER DISPERSION STANDARD DEVIATION OF LYMPHOCYTE IN EPITHELIAL_HE	10	9	9	10	11	9
CELL CLUSTERING PROPERTIES: WITHIN CLUSTER DISPERSION STANDARD DEVIATION OF LYMPHOCYTE IN ESI_0080_HE	10	8	11	8	12	9
CELL CLUSTERING PROPERTIES: WITHIN CLUSTER DISPERSION STANDARD DEVIATION OF LYMPHOCYTE IN STROMA_HE	10	8	11	8	12	9
CELL CLUSTERING PROPERTIES: WITHIN CLUSTER DISPERSION STANDARD DEVIATION OF LYMPHOCYTE IN TUMOR_HE	10	8	11	8	12	9
CELL CLUSTERING PROPERTIES: WITHIN CLUSTER DISPERSION STANDARD DEVIATION OF MACROPHAGE IN EPITHELIAL_HE	7	7	8	7	10	8
CELL CLUSTERING PROPERTIES: WITHIN CLUSTER DISPERSION STANDARD DEVIATION OF MACROPHAGE IN ESI_0080_HE	7	8	11	9	13	8
CELL CLUSTERING PROPERTIES: WITHIN CLUSTER DISPERSION STANDARD DEVIATION OF MACROPHAGE IN STROMA_HE	7	8	11	9	13	8
CELL CLUSTERING PROPERTIES: WITHIN CLUSTER DISPERSION STANDARD DEVIATION OF MACROPHAGE IN TUMOR_HE	7	8	11	9	13	8
CELL CLUSTERING PROPERTIES: WITHIN CLUSTER DISPERSION STANDARD DEVIATION OF PLASMA IN EPITHELIAL_HE	8	9	10	12	11	9
CELL CLUSTERING PROPERTIES: WITHIN CLUSTER DISPERSION STANDARD DEVIATION OF PLASMA IN ESI_0080_HE	9	8	11	10	12	9
CELL CLUSTERING PROPERTIES: WITHIN CLUSTER DISPERSION STANDARD DEVIATION OF PLASMA IN STROMA_HE	9	8	11	10	12	9
CELL CLUSTERING PROPERTIES: WITHIN CLUSTER DISPERSION STANDARD DEVIATION OF PLASMA IN TUMOR_HE	9	8	11	10	12	9
COUNT PROP [CANCER CELLS] IN [[EPITHELIAL] OVER [ESI_0080]]_HE	3	13	14	4	6	5
COUNT PROP [CANCER CELLS] IN [[EPITHELIAL] OVER [STROMA]]_HE	15	10	13	11	7	4
COUNT PROP [CANCER CELLS] IN [[EPITHELIAL] OVER [TUMOR]]_HE	15	10	13	11	7	4
COUNT PROP [CANCER CELLS] IN [[ESI_0080] OVER [EPITHELIAL]]_HE	3	13	14	4	6	5
COUNT PROP [CANCER CELLS] IN [[ESI_0080] OVER [STROMA]]_HE	15	10	13	11	7	4
COUNT PROP [CANCER CELLS] IN [[ESI_0080] OVER [TUMOR]]_HE	3	13	14	4	6	5
COUNT PROP [CANCER CELLS] IN [[STROMA] OVER [EPITHELIAL]]_HE	15	10	13	11	7	4
COUNT PROP [CANCER CELLS] IN [[STROMA] OVER [ESI_0080]]_HE	15	10	13	11	7	4
COUNT PROP [CANCER CELLS] IN [[STROMA] OVER [TUMOR]]_HE	15	10	13	11	7	4
COUNT PROP [CANCER CELLS] IN [[TUMOR] OVER [EPITHELIAL]]_HE	15	10	13	11	7	4
COUNT PROP [CANCER CELLS] IN [[TUMOR] OVER [ESI_0080]]_HE	3	13	14	4	6	5
COUNT PROP [CANCER CELLS] IN [[TUMOR] OVER [STROMA]]_HE	15	10	13	11	7	4
COUNT PROP [FIBROBLAST CELLS] IN [[EPITHELIAL] OVER [ESI_0080]]_HE	11	14	15	15	16	12
COUNT PROP [FIBROBLAST CELLS] IN [[EPITHELIAL] OVER [STROMA]]_HE	11	14	15	15	16	12
COUNT PROP [FIBROBLAST CELLS] IN [[EPITHELIAL] OVER [TUMOR]]_HE	11	14	15	15	16	12
COUNT PROP [FIBROBLAST CELLS] IN [[ESI_0080] OVER [EPITHELIAL]]_HE	11	14	15	15	16	12
COUNT PROP [FIBROBLAST CELLS] IN [[ESI_0080] OVER [STROMA]]_HE	15	4	12	5	5	6
COUNT PROP [FIBROBLAST CELLS] IN [[ESI_0080] OVER [TUMOR]]_HE	15	4	12	5	5	6
COUNT PROP [FIBROBLAST CELLS] IN [[STROMA] OVER [EPITHELIAL]]_HE	11	14	15	15	16	12
COUNT PROP [FIBROBLAST CELLS] IN [[STROMA] OVER [ESI_0080]]_HE	15	4	12	5	5	6
COUNT PROP [FIBROBLAST CELLS] IN [[STROMA] OVER [TUMOR]]_HE	11	14	15	15	16	12
COUNT PROP [FIBROBLAST CELLS] IN [[TUMOR] OVER [EPITHELIAL]]_HE	11	14	15	15	16	12
COUNT PROP [FIBROBLAST CELLS] IN [[TUMOR] OVER [ESI_0080]]_HE	15	4	12	5	5	6
COUNT PROP [FIBROBLAST CELLS] IN [[TUMOR] OVER [STROMA]]_HE	11	14	15	15	16	12
COUNT PROP [LYMPHOCYTE CELLS] IN [[EPITHELIAL] OVER [ESI_0080]]_HE	11	14	15	15	11	13
COUNT PROP [LYMPHOCYTE CELLS] IN [[EPITHELIAL] OVER [STROMA]]_HE	11	14	15	15	11	13
COUNT PROP [LYMPHOCYTE CELLS] IN [[EPITHELIAL] OVER [TUMOR]]_HE	11	14	15	15	11	13
COUNT PROP [LYMPHOCYTE CELLS] IN [[ESI_0080] OVER [EPITHELIAL]]_HE	11	14	15	15	11	13
COUNT PROP [LYMPHOCYTE CELLS] IN [[ESI_0080] OVER [STROMA]]_HE	15	4	12	5	5	6
COUNT PROP [LYMPHOCYTE CELLS] IN [[ESI_0080] OVER [TUMOR]]_HE	15	4	12	5	5	6
COUNT PROP [LYMPHOCYTE CELLS] IN [[STROMA] OVER [EPITHELIAL]]_HE	11	14	15	15	11	13
COUNT PROP [LYMPHOCYTE CELLS] IN [[STROMA] OVER [ESI_0080]]_HE	15	4	12	5	5	6
COUNT PROP [LYMPHOCYTE CELLS] IN [[STROMA] OVER [TUMOR]]_HE	11	14	15	15	11	13
COUNT PROP [LYMPHOCYTE CELLS] IN [[TUMOR] OVER [EPITHELIAL]]_HE	11	14	15	15	11	13
COUNT PROP [LYMPHOCYTE CELLS] IN [[TUMOR] OVER [ESI_0080]]_HE	15	4	12	5	5	6
COUNT PROP [LYMPHOCYTE CELLS] IN [[TUMOR] OVER [STROMA]]_HE	11	14	15	15	11	13
COUNT PROP [MACROPHAGE CELLS] IN [[EPITHELIAL] OVER [ESI_0080]]_HE	16	14	15	15	10	11
COUNT PROP [MACROPHAGE CELLS] IN [[EPITHELIAL] OVER [STROMA]]_HE	16	14	15	15	10	11
COUNT PROP [MACROPHAGE CELLS] IN [[EPITHELIAL] OVER [TUMOR]]_HE	16	14	15	15	10	11
COUNT PROP [MACROPHAGE CELLS] IN [[ESI_0080] OVER [EPITHELIAL]]_HE	16	14	15	15	10	11
COUNT PROP [MACROPHAGE CELLS] IN [[ESI_0080] OVER [STROMA]]_HE	15	4	12	5	5	6
COUNT PROP [MACROPHAGE CELLS] IN [[ESI_0080] OVER [TUMOR]]_HE	15	4	12	5	5	6
COUNT PROP [MACROPHAGE CELLS] IN [[STROMA] OVER [EPITHELIAL]]_HE	16	14	15	15	10	11
COUNT PROP [MACROPHAGE CELLS] IN [[STROMA] OVER [ESI_0080]]_HE	15	4	12	5	5	6
COUNT PROP [MACROPHAGE CELLS] IN [[STROMA] OVER [TUMOR]]_HE	16	14	15	15	10	11
COUNT PROP [MACROPHAGE CELLS] IN [[TUMOR] OVER [EPITHELIAL]]_HE	16	14	15	15	10	11
COUNT PROP [MACROPHAGE CELLS] IN [[TUMOR] OVER [ESI_0080]]_HE	15	4	12	5	5	6
COUNT PROP [MACROPHAGE CELLS] IN [[TUMOR] OVER [STROMA]]_HE	16	14	15	15	10	11
COUNT PROP [PLASMA CELLS] IN [[EPITHELIAL] OVER [ESI_0080]]_HE	16	14	15	15	11	13
COUNT PROP [PLASMA CELLS] IN [[EPITHELIAL] OVER [STROMA]]_HE	16	14	15	15	11	13
COUNT PROP [PLASMA CELLS] IN [[EPITHELIAL] OVER [TUMOR]]_HE	16	14	15	15	11	13
COUNT PROP [PLASMA CELLS] IN [[ESI_0080] OVER [EPITHELIAL]]_HE	16	14	15	15	11	13
COUNT PROP [PLASMA CELLS] IN [[ESI_0080] OVER [STROMA]]_HE	15	4	12	5	5	6
COUNT PROP [PLASMA CELLS] IN [[ESI_0080] OVER [TUMOR]]_HE	15	4	12	5	5	6
COUNT PROP [PLASMA CELLS] IN [[STROMA] OVER [EPITHELIAL]]_HE	16	14	15	15	11	13
COUNT PROP [PLASMA CELLS] IN [[STROMA] OVER [ESI_0080]]_HE	15	4	12	5	5	6
COUNT PROP [PLASMA CELLS] IN [[STROMA] OVER [TUMOR]]_HE	16	14	15	15	11	13
COUNT PROP [PLASMA CELLS] IN [[TUMOR] OVER [EPITHELIAL]]_HE	16	14	15	15	11	13
COUNT PROP [PLASMA CELLS] IN [[TUMOR] OVER [ESI_0080]]_HE	15	4	12	5	5	6
COUNT PROP [PLASMA CELLS] IN [[TUMOR] OVER [STROMA]]_HE	16	14	15	15	11	13
COUNT PROP [[CANCER CELLS] OVER [[CANCER CELLS] SELECTED BY [FIBROBLAST_RADIUS_80]]] IN [EPITHELIAL]_HE	14	6	2	13	16	3
COUNT PROP [[CANCER CELLS] OVER [[CANCER CELLS] SELECTED BY [FIBROBLAST_RADIUS_80]]] IN [ESI_0080]_HE	14	6	7	13	8	3
COUNT PROP [[CANCER CELLS] OVER [[CANCER CELLS] SELECTED BY [FIBROBLAST_RADIUS_80]]] IN [STROMA]_HE	14	6	7	13	8	3
COUNT PROP [[CANCER CELLS] OVER [[CANCER CELLS] SELECTED BY [FIBROBLAST_RADIUS_80]]] IN [TUMOR]_HE	14	6	7	13	8	3
COUNT PROP [[CANCER CELLS] OVER [[CANCER CELLS] SELECTED BY [LYMPHOCYTE_RADIUS_80]]] IN [EPITHELIAL]_HE	10	9	9	10	17	9
COUNT PROP [[CANCER CELLS] OVER [[CANCER CELLS] SELECTED BY [LYMPHOCYTE_RADIUS_80]]] IN [ESI_0080]_HE	10	9	4	10	17	9
COUNT PROP [[CANCER CELLS] OVER [[CANCER CELLS] SELECTED BY [LYMPHOCYTE_RADIUS_80]]] IN [STROMA]_HE	10	8	4	10	17	9
COUNT PROP [[CANCER CELLS] OVER [[CANCER CELLS] SELECTED BY [LYMPHOCYTE_RADIUS_80]]] IN [TUMOR]_HE	10	9	4	10	17	9
COUNT PROP [[CANCER CELLS] OVER [[CANCER CELLS] SELECTED BY [MACROPHAGE_RADIUS_80]]] IN [EPITHELIAL]_HE	7	7	8	7	10	8
COUNT PROP [[CANCER CELLS] OVER [[CANCER CELLS] SELECTED BY [MACROPHAGE_RADIUS_80]]] IN [ESI_0080]_HE	7	8	8	7	13	8
COUNT PROP [[CANCER CELLS] OVER [[CANCER CELLS] SELECTED BY [MACROPHAGE_RADIUS_80]]] IN [STROMA]_HE	7	8	11	9	13	8
COUNT PROP [[CANCER CELLS] OVER [[CANCER CELLS] SELECTED BY [MACROPHAGE_RADIUS_80]]] IN [TUMOR]_HE	7	7	8	7	13	8
COUNT PROP [[CANCER CELLS] OVER [[CANCER CELLS] SELECTED BY [PLASMA_RADIUS_80]]] IN [EPITHELIAL]_HE	8	9	10	12	11	9
COUNT PROP [[CANCER CELLS] OVER [[CANCER CELLS] SELECTED BY [PLASMA_RADIUS_80]]] IN [ESI_0080]_HE	9	8	10	10	12	9
COUNT PROP [[CANCER CELLS] OVER [[CANCER CELLS] SELECTED BY [PLASMA_RADIUS_80]]] IN [STROMA]_HE	9	8	11	10	12	9
COUNT PROP [[CANCER CELLS] OVER [[CANCER CELLS] SELECTED BY [PLASMA_RADIUS_80]]] IN [TUMOR]_HE	9	8	10	10	12	9
COUNT PROP [[LYMPHOCYTE CELLS] OVER [CANCER CELLS]] IN [EPITHELIAL]_HE	10	9	4	10	11	9
COUNT PROP [[LYMPHOCYTE CELLS] OVER [CANCER CELLS]] IN [ESI_0080]_HE	10	8	4	8	12	9
COUNT PROP [[LYMPHOCYTE CELLS] OVER [CANCER CELLS]] IN [STROMA]_HE	10	8	4	8	7	9
COUNT PROP [[LYMPHOCYTE CELLS] OVER [CANCER CELLS]] IN [TUMOR]_HE	10	8	4	8	12	9
COUNT PROP [[[CANCER CELLS] SELECTED BY [FIBROBLAST_RADIUS_80]] OVER [CANCER CELLS]] IN [EPITHELIAL]_HE	14	6	2	13	16	3
COUNT PROP [[[CANCER CELLS] SELECTED BY [FIBROBLAST_RADIUS_80]] OVER [CANCER CELLS]] IN [ESI_0080]_HE	14	6	7	13	8	3
COUNT PROP [[[CANCER CELLS] SELECTED BY [FIBROBLAST_RADIUS_80]] OVER [CANCER CELLS]] IN [STROMA]_HE	14	6	7	13	8	3
COUNT PROP [[[CANCER CELLS] SELECTED BY [FIBROBLAST_RADIUS_80]] OVER [CANCER CELLS]] IN [TUMOR]_HE	14	6	7	13	8	3
COUNT PROP [[[CANCER CELLS] SELECTED BY [FIBROBLAST_RADIUS_80]] OVER [[CANCER CELLS] SELECTED BY [LYMPHOCYTE_RADIUS_80]]] IN [EPITHELIAL]_HE	13	8	7	10	17	14
COUNT PROP [[[CANCER CELLS] SELECTED BY [FIBROBLAST_RADIUS_80]] OVER [[CANCER CELLS] SELECTED BY [LYMPHOCYTE_RADIUS_80]]] IN [ESI_0080]_HE	13	8	7	10	17	14
COUNT PROP [[[CANCER CELLS] SELECTED BY [FIBROBLAST_RADIUS_80]] OVER [[CANCER CELLS] SELECTED BY [LYMPHOCYTE_RADIUS_80]]] IN [STROMA]_HE	13	8	7	10	17	14
COUNT PROP [[[CANCER CELLS] SELECTED BY [FIBROBLAST_RADIUS_80]] OVER [[CANCER CELLS] SELECTED BY [LYMPHOCYTE_RADIUS_80]]] IN [TUMOR]_HE	13	8	7	10	17	14
COUNT PROP [[[CANCER CELLS] SELECTED BY [FIBROBLAST_RADIUS_80]] OVER [[CANCER CELLS] SELECTED BY [MACROPHAGE_RADIUS_80]]] IN [EPITHELIAL]_HE	7	8	8	7	10	8
COUNT PROP [[[CANCER CELLS] SELECTED BY [FIBROBLAST_RADIUS_80]] OVER [[CANCER CELLS] SELECTED BY [MACROPHAGE_RADIUS_80]]] IN [ESI_0080]_HE	7	8	8	7	13	8
COUNT PROP [[[CANCER CELLS] SELECTED BY [FIBROBLAST_RADIUS_80]] OVER [[CANCER CELLS] SELECTED BY [MACROPHAGE_RADIUS_80]]] IN [STROMA]_HE	7	8	11	9	13	8
COUNT PROP [[[CANCER CELLS] SELECTED BY [FIBROBLAST_RADIUS_80]] OVER [[CANCER CELLS] SELECTED BY [MACROPHAGE_RADIUS_80]]] IN [TUMOR]_HE	7	8	8	7	13	8
COUNT PROP [[[CANCER CELLS] SELECTED BY [FIBROBLAST_RADIUS_80]] OVER [[CANCER CELLS] SELECTED BY [PLASMA_RADIUS_80]]] IN [EPITHELIAL]_HE	8	8	10	10	11	14
COUNT PROP [[[CANCER CELLS] SELECTED BY [FIBROBLAST_RADIUS_80]] OVER [[CANCER CELLS] SELECTED BY [PLASMA_RADIUS_80]]] IN [ESI_0080]_HE	9	8	10	10	12	9
COUNT PROP [[[CANCER CELLS] SELECTED BY [FIBROBLAST_RADIUS_80]] OVER [[CANCER CELLS] SELECTED BY [PLASMA_RADIUS_80]]] IN [STROMA]_HE	9	8	11	10	12	9
COUNT PROP [[[CANCER CELLS] SELECTED BY [FIBROBLAST_RADIUS_80]] OVER [[CANCER CELLS] SELECTED BY [PLASMA_RADIUS_80]]] IN [TUMOR]_HE	9	8	10	10	12	14
COUNT PROP [[[CANCER CELLS] SELECTED BY [LYMPHOCYTE_RADIUS_80]] OVER [CANCER CELLS]] IN [EPITHELIAL]_HE	10	9	9	10	17	9
COUNT PROP [[[CANCER CELLS] SELECTED BY [LYMPHOCYTE_RADIUS_80]] OVER [CANCER CELLS]] IN [ESI_0080]_HE	10	9	4	10	17	9
COUNT PROP [[[CANCER CELLS] SELECTED BY [LYMPHOCYTE_RADIUS_80]] OVER [CANCER CELLS]] IN [STROMA]_HE	10	8	4	10	17	9
COUNT PROP [[[CANCER CELLS] SELECTED BY [LYMPHOCYTE_RADIUS_80]] OVER [CANCER CELLS]] IN [TUMOR]_HE	10	9	4	10	17	9
COUNT PROP [[[CANCER CELLS] SELECTED BY [LYMPHOCYTE_RADIUS_80]] OVER [[CANCER CELLS] SELECTED BY [FIBROBLAST_RADIUS_80]]] IN [EPITHELIAL]_HE	13	8	7	10	17	14
COUNT PROP [[[CANCER CELLS] SELECTED BY [LYMPHOCYTE_RADIUS_80]] OVER [[CANCER CELLS] SELECTED BY [FIBROBLAST_RADIUS_80]]] IN [ESI_0080]_HE	13	8	7	10	17	14
COUNT PROP [[[CANCER CELLS] SELECTED BY [LYMPHOCYTE_RADIUS_80]] OVER [[CANCER CELLS] SELECTED BY [FIBROBLAST_RADIUS_80]]] IN [STROMA]_HE	13	8	7	10	17	14
COUNT PROP [[[CANCER CELLS] SELECTED BY [LYMPHOCYTE_RADIUS_80]] OVER [[CANCER CELLS] SELECTED BY [FIBROBLAST_RADIUS_80]]] IN [TUMOR]_HE	13	8	7	10	17	14
COUNT PROP [[[CANCER CELLS] SELECTED BY [LYMPHOCYTE_RADIUS_80]] OVER [[CANCER CELLS] SELECTED BY [MACROPHAGE_RADIUS_80]]] IN [EPITHELIAL]_HE	7	7	8	14	10	8
COUNT PROP [[[CANCER CELLS] SELECTED BY [LYMPHOCYTE_RADIUS_80]] OVER [[CANCER CELLS] SELECTED BY [MACROPHAGE_RADIUS_80]]] IN [ESI_0080]_HE	7	8	8	7	13	8
COUNT PROP [[[CANCER CELLS] SELECTED BY [LYMPHOCYTE_RADIUS_80]] OVER [[CANCER CELLS] SELECTED BY [MACROPHAGE_RADIUS_80]]] IN [STROMA]_HE	7	8	11	9	13	8
COUNT PROP [[[CANCER CELLS] SELECTED BY [LYMPHOCYTE_RADIUS_80]] OVER [[CANCER CELLS] SELECTED BY [MACROPHAGE_RADIUS_80]]] IN [TUMOR]_HE	7	7	8	7	13	8
COUNT PROP [[[CANCER CELLS] SELECTED BY [LYMPHOCYTE_RADIUS_80]] OVER [[CANCER CELLS] SELECTED BY [PLASMA_RADIUS_80]]] IN [EPITHELIAL]_HE	8	9	10	12	11	9
COUNT PROP [[[CANCER CELLS] SELECTED BY [LYMPHOCYTE_RADIUS_80]] OVER [[CANCER CELLS] SELECTED BY [PLASMA_RADIUS_80]]] IN [ESI_0080]_HE	9	8	10	10	12	9
COUNT PROP [[[CANCER CELLS] SELECTED BY [LYMPHOCYTE_RADIUS_80]] OVER [[CANCER CELLS] SELECTED BY [PLASMA_RADIUS_80]]] IN [STROMA]_HE	9	8	11	10	12	9
COUNT PROP [[[CANCER CELLS] SELECTED BY [LYMPHOCYTE_RADIUS_80]] OVER [[CANCER CELLS] SELECTED BY [PLASMA_RADIUS_80]]] IN [TUMOR]_HE	9	8	10	10	12	9
COUNT PROP [[[CANCER CELLS] SELECTED BY [MACROPHAGE_RADIUS_80]] OVER [CANCER CELLS]] IN [EPITHELIAL]_HE	7	7	8	7	10	8
COUNT PROP [[[CANCER CELLS] SELECTED BY [MACROPHAGE_RADIUS_80]] OVER [CANCER CELLS]] IN [ESI_0080]_HE	7	8	8	7	13	8
COUNT PROP [[[CANCER CELLS] SELECTED BY [MACROPHAGE_RADIUS_80]] OVER [CANCER CELLS]] IN [STROMA]_HE	7	8	11	9	13	8
COUNT PROP [[[CANCER CELLS] SELECTED BY [MACROPHAGE_RADIUS_80]] OVER [CANCER CELLS]] IN [TUMOR]_HE	7	7	8	7	13	8
COUNT PROP [[[CANCER CELLS] SELECTED BY [MACROPHAGE_RADIUS_80]] OVER [[CANCER CELLS] SELECTED BY [FIBROBLAST_RADIUS_80]]] IN [EPITHELIAL]_HE	7	8	8	7	10	8
COUNT PROP [[[CANCER CELLS] SELECTED BY [MACROPHAGE_RADIUS_80]] OVER [[CANCER CELLS] SELECTED BY [FIBROBLAST_RADIUS_80]]] IN [ESI_0080]_HE	7	8	8	7	13	8
COUNT PROP [[[CANCER CELLS] SELECTED BY [MACROPHAGE_RADIUS_80]] OVER [[CANCER CELLS] SELECTED BY [FIBROBLAST_RADIUS_80]]] IN [STROMA]_HE	7	8	11	9	13	8
COUNT PROP [[[CANCER CELLS] SELECTED BY [MACROPHAGE_RADIUS_80]] OVER [[CANCER CELLS] SELECTED BY [FIBROBLAST_RADIUS_80]]] IN [TUMOR]_HE	7	8	8	7	13	8
COUNT PROP [[[CANCER CELLS] SELECTED BY [MACROPHAGE_RADIUS_80]] OVER [[CANCER CELLS] SELECTED BY [LYMPHOCYTE_RADIUS_80]]] IN [EPITHELIAL]_HE	7	7	8	14	10	8
COUNT PROP [[[CANCER CELLS] SELECTED BY [MACROPHAGE_RADIUS_80]] OVER [[CANCER CELLS] SELECTED BY [LYMPHOCYTE_RADIUS_80]]] IN [ESI_0080]_HE	7	8	8	7	13	8
COUNT PROP [[[CANCER CELLS] SELECTED BY [MACROPHAGE_RADIUS_80]] OVER [[CANCER CELLS] SELECTED BY [LYMPHOCYTE_RADIUS_80]]] IN [STROMA]_HE	7	8	11	9	13	8
COUNT PROP [[[CANCER CELLS] SELECTED BY [MACROPHAGE_RADIUS_80]] OVER [[CANCER CELLS] SELECTED BY [LYMPHOCYTE_RADIUS_80]]] IN [TUMOR]_HE	7	7	8	7	13	8
COUNT PROP [[[CANCER CELLS] SELECTED BY [MACROPHAGE_RADIUS_80]] OVER [[CANCER CELLS] SELECTED BY [PLASMA_RADIUS_80]]] IN [EPITHELIAL]_HE	8	7	10	14	10	8
COUNT PROP [[[CANCER CELLS] SELECTED BY [MACROPHAGE_RADIUS_80]] OVER [[CANCER CELLS] SELECTED BY [PLASMA_RADIUS_80]]] IN [ESI_0080]_HE	8	7	10	14	10	8
COUNT PROP [[[CANCER CELLS] SELECTED BY [MACROPHAGE_RADIUS_80]] OVER [[CANCER CELLS] SELECTED BY [PLASMA_RADIUS_80]]] IN [STROMA]_HE	8	7	10	14	10	8
COUNT PROP [[[CANCER CELLS] SELECTED BY [MACROPHAGE_RADIUS_80]] OVER [[CANCER CELLS] SELECTED BY [PLASMA_RADIUS_80]]] IN [TUMOR]_HE	8	7	10	14	10	8
COUNT PROP [[[CANCER CELLS] SELECTED BY [PLASMA_RADIUS_80]] OVER [CANCER CELLS]] IN [EPITHELIAL]_HE	8	9	10	12	11	9
COUNT PROP [[[CANCER CELLS] SELECTED BY [PLASMA_RADIUS_80]] OVER [CANCER CELLS]] IN [ESI_0080]_HE	9	8	10	10	12	9
COUNT PROP [[[CANCER CELLS] SELECTED BY [PLASMA_RADIUS_80]] OVER [CANCER CELLS]] IN [STROMA]_HE	9	8	11	10	12	9
COUNT PROP [[[CANCER CELLS] SELECTED BY [PLASMA_RADIUS_80]] OVER [CANCER CELLS]] IN [TUMOR]_HE	9	8	10	10	12	9
COUNT PROP [[[CANCER CELLS] SELECTED BY [PLASMA_RADIUS_80]] OVER [[CANCER CELLS] SELECTED BY [FIBROBLAST_RADIUS_80]]] IN [EPITHELIAL]_HE	8	8	10	10	11	14
COUNT PROP [[[CANCER CELLS] SELECTED BY [PLASMA_RADIUS_80]] OVER [[CANCER CELLS] SELECTED BY [FIBROBLAST_RADIUS_80]]] IN [ESI_0080]_HE	9	8	10	10	12	9
COUNT PROP [[[CANCER CELLS] SELECTED BY [PLASMA_RADIUS_80]] OVER [[CANCER CELLS] SELECTED BY [FIBROBLAST_RADIUS_80]]] IN [STROMA]_HE	9	8	11	10	12	9
COUNT PROP [[[CANCER CELLS] SELECTED BY [PLASMA_RADIUS_80]] OVER [[CANCER CELLS] SELECTED BY [FIBROBLAST_RADIUS_80]]] IN [TUMOR]_HE	9	8	10	10	12	14
COUNT PROP [[[CANCER CELLS] SELECTED BY [PLASMA_RADIUS_80]] OVER [[CANCER CELLS] SELECTED BY [LYMPHOCYTE_RADIUS_80]]] IN [EPITHELIAL]_HE	8	9	10	12	11	9
COUNT PROP [[[CANCER CELLS] SELECTED BY [PLASMA_RADIUS_80]] OVER [[CANCER CELLS] SELECTED BY [LYMPHOCYTE_RADIUS_80]]] IN [ESI_0080]_HE	9	8	10	10	12	9
COUNT PROP [[[CANCER CELLS] SELECTED BY [PLASMA_RADIUS_80]] OVER [[CANCER CELLS] SELECTED BY [LYMPHOCYTE_RADIUS_80]]] IN [STROMA]_HE	9	8	11	10	12	9
COUNT PROP [[[CANCER CELLS] SELECTED BY [PLASMA_RADIUS_80]] OVER [[CANCER CELLS] SELECTED BY [LYMPHOCYTE_RADIUS_80]]] IN [TUMOR]_HE	9	8	10	10	12	9
COUNT PROP [[[CANCER CELLS] SELECTED BY [PLASMA_RADIUS_80]] OVER [[CANCER CELLS] SELECTED BY [MACROPHAGE_RADIUS_80]]] IN [EPITHELIAL]_HE	8	7	10	14	10	8
COUNT PROP [[[CANCER CELLS] SELECTED BY [PLASMA_RADIUS_80]] OVER [[CANCER CELLS] SELECTED BY [MACROPHAGE_RADIUS_80]]] IN [ESI_0080]_HE	8	7	10	14	10	8
COUNT PROP [[[CANCER CELLS] SELECTED BY [PLASMA_RADIUS_80]] OVER [[CANCER CELLS] SELECTED BY [MACROPHAGE_RADIUS_80]]] IN [STROMA]_HE	8	7	10	14	10	8
COUNT PROP [[[CANCER CELLS] SELECTED BY [PLASMA_RADIUS_80]] OVER [[CANCER CELLS] SELECTED BY [MACROPHAGE_RADIUS_80]]] IN [TUMOR]_HE	8	7	10	14	10	8
DENSITY RATIO [CANCER CELLS] IN [[EPITHELIAL] OVER [ESI_0080]]_HE	4	3	4	3	4	15
DENSITY RATIO [CANCER CELLS] IN [[EPITHELIAL] OVER [STROMA]]_HE	13	10	13	11	7	15
DENSITY RATIO [CANCER CELLS] IN [[EPITHELIAL] OVER [TUMOR]]_HE	4	3	4	3	4	4
DENSITY RATIO [CANCER CELLS] IN [[ESI_0080] OVER [EPITHELIAL]]_HE	4	3	4	3	4	15
DENSITY RATIO [CANCER CELLS] IN [[ESI_0080] OVER [STROMA]]_HE	13	10	13	11	7	15
DENSITY RATIO [CANCER CELLS] IN [[ESI_0080] OVER [TUMOR]]_HE	4	15	14	3	4	4
DENSITY RATIO [CANCER CELLS] IN [[STROMA] OVER [EPITHELIAL]]_HE	13	10	13	11	7	15
DENSITY RATIO [CANCER CELLS] IN [[STROMA] OVER [ESI_0080]]_HE	13	10	13	11	7	15
DENSITY RATIO [CANCER CELLS] IN [[STROMA] OVER [TUMOR]]_HE	13	10	13	11	7	15
DENSITY RATIO [CANCER CELLS] IN [[TUMOR] OVER [EPITHELIAL]]_HE	4	3	4	3	4	4
DENSITY RATIO [CANCER CELLS] IN [[TUMOR] OVER [ESI_0080]]_HE	4	15	14	3	4	4
DENSITY RATIO [CANCER CELLS] IN [[TUMOR] OVER [STROMA]]_HE	13	10	13	11	7	15
DENSITY RATIO [FIBROBLAST CELLS] IN [[EPITHELIAL] OVER [ESI_0080]]_HE	12	3	2	12	16	12
DENSITY RATIO [FIBROBLAST CELLS] IN [[EPITHELIAL] OVER [STROMA]]_HE	12	3	2	12	16	12
DENSITY RATIO [FIBROBLAST CELLS] IN [[EPITHELIAL] OVER [TUMOR]]_HE	12	3	2	12	16	12
DENSITY RATIO [FIBROBLAST CELLS] IN [[ESI_0080] OVER [EPITHELIAL]]_HE	12	3	2	12	16	12
DENSITY RATIO [FIBROBLAST CELLS] IN [[ESI_0080] OVER [STROMA]]_HE	4	3	4	3	4	3
DENSITY RATIO [FIBROBLAST CELLS] IN [[ESI_0080] OVER [TUMOR]]_HE	15	15	14	15	5	4
DENSITY RATIO [FIBROBLAST CELLS] IN [[STROMA] OVER [EPITHELIAL]]_HE	12	3	2	12	16	12
DENSITY RATIO [FIBROBLAST CELLS] IN [[STROMA] OVER [ESI_0080]]_HE	4	3	4	3	4	3
DENSITY RATIO [FIBROBLAST CELLS] IN [[STROMA] OVER [TUMOR]]_HE	4	3	4	3	4	4
DENSITY RATIO [FIBROBLAST CELLS] IN [[TUMOR] OVER [EPITHELIAL]]_HE	12	3	2	12	16	12
DENSITY RATIO [FIBROBLAST CELLS] IN [[TUMOR] OVER [ESI_0080]]_HE	15	15	14	15	5	4
DENSITY RATIO [FIBROBLAST CELLS] IN [[TUMOR] OVER [STROMA]]_HE	4	3	4	3	4	4
DENSITY RATIO [LYMPHOCYTE CELLS] IN [[EPITHELIAL] OVER [ESI_0080]]_HE	16	14	2	12	11	16
DENSITY RATIO [LYMPHOCYTE CELLS] IN [[EPITHELIAL] OVER [STROMA]]_HE	16	14	2	12	11	16
DENSITY RATIO [LYMPHOCYTE CELLS] IN [[EPITHELIAL] OVER [TUMOR]]_HE	16	14	2	12	11	13
DENSITY RATIO [LYMPHOCYTE CELLS] IN [[ESI_0080] OVER [EPITHELIAL]]_HE	16	14	2	12	11	16
DENSITY RATIO [LYMPHOCYTE CELLS] IN [[ESI_0080] OVER [STROMA]]_HE	12	3	4	3	4	15
DENSITY RATIO [LYMPHOCYTE CELLS] IN [[ESI_0080] OVER [TUMOR]]_HE	11	15	15	15	5	4
DENSITY RATIO [LYMPHOCYTE CELLS] IN [[STROMA] OVER [EPITHELIAL]]_HE	16	14	2	12	11	16
DENSITY RATIO [LYMPHOCYTE CELLS] IN [[STROMA] OVER [ESI_0080]]_HE	12	3	4	3	4	15
DENSITY RATIO [LYMPHOCYTE CELLS] IN [[STROMA] OVER [TUMOR]]_HE	4	3	4	3	4	4
DENSITY RATIO [LYMPHOCYTE CELLS] IN [[TUMOR] OVER [EPITHELIAL]]_HE	16	14	2	12	11	13
DENSITY RATIO [LYMPHOCYTE CELLS] IN [[TUMOR] OVER [ESI_0080]]_HE	11	15	15	15	5	4
DENSITY RATIO [LYMPHOCYTE CELLS] IN [[TUMOR] OVER [STROMA]]_HE	4	3	4	3	4	4
DENSITY RATIO [MACROPHAGE CELLS] IN [[EPITHELIAL] OVER [ESI_0080]]_HE	16	3	2	7	10	11
DENSITY RATIO [MACROPHAGE CELLS] IN [[EPITHELIAL] OVER [STROMA]]_HE	16	3	2	7	10	11
DENSITY RATIO [MACROPHAGE CELLS] IN [[EPITHELIAL] OVER [TUMOR]]_HE	16	3	2	7	10	11
DENSITY RATIO [MACROPHAGE CELLS] IN [[ESI_0080] OVER [EPITHELIAL]]_HE	16	3	2	7	10	11
DENSITY RATIO [MACROPHAGE CELLS] IN [[ESI_0080] OVER [STROMA]]_HE	12	3	4	3	4	15
DENSITY RATIO [MACROPHAGE CELLS] IN [[ESI_0080] OVER [TUMOR]]_HE	11	15	15	15	5	6
DENSITY RATIO [MACROPHAGE CELLS] IN [[STROMA] OVER [EPITHELIAL]]_HE	16	3	2	7	10	11
DENSITY RATIO [MACROPHAGE CELLS] IN [[STROMA] OVER [ESI_0080]]_HE	12	3	4	3	4	15
DENSITY RATIO [MACROPHAGE CELLS] IN [[STROMA] OVER [TUMOR]]_HE	4	3	4	3	4	4
DENSITY RATIO [MACROPHAGE CELLS] IN [[TUMOR] OVER [EPITHELIAL]]_HE	16	3	2	7	10	11
DENSITY RATIO [MACROPHAGE CELLS] IN [[TUMOR] OVER [ESI_0080]]_HE	11	15	15	15	5	6
DENSITY RATIO [MACROPHAGE CELLS] IN [[TUMOR] OVER [STROMA]]_HE	4	3	4	3	4	4
DENSITY RATIO [PLASMA CELLS] IN [[EPITHELIAL] OVER [ESI_0080]]_HE	16	3	2	12	11	16
DENSITY RATIO [PLASMA CELLS] IN [[EPITHELIAL] OVER [STROMA]]_HE	16	3	2	12	11	16
DENSITY RATIO [PLASMA CELLS] IN [[EPITHELIAL] OVER [TUMOR]]_HE	16	3	2	12	11	13
DENSITY RATIO [PLASMA CELLS] IN [[ESI_0080] OVER [EPITHELIAL]]_HE	16	3	2	12	11	16
DENSITY RATIO [PLASMA CELLS] IN [[ESI_0080] OVER [STROMA]]_HE	12	3	4	3	4	15
DENSITY RATIO [PLASMA CELLS] IN [[ESI_0080] OVER [TUMOR]]_HE	11	15	15	15	5	4
DENSITY RATIO [PLASMA CELLS] IN [[STROMA] OVER [EPITHELIAL]]_HE	16	3	2	12	11	16
DENSITY RATIO [PLASMA CELLS] IN [[STROMA] OVER [ESI_0080]]_HE	12	3	4	3	4	15
DENSITY RATIO [PLASMA CELLS] IN [[STROMA] OVER [TUMOR]]_HE	4	3	4	3	4	4
DENSITY RATIO [PLASMA CELLS] IN [[TUMOR] OVER [EPITHELIAL]]_HE	16	3	2	12	11	13
DENSITY RATIO [PLASMA CELLS] IN [[TUMOR] OVER [ESI_0080]]_HE	11	15	15	15	5	4
DENSITY RATIO [PLASMA CELLS] IN [[TUMOR] OVER [STROMA]]_HE	4	3	4	3	4	4
DENSITY RATIO [[LYMPHOCYTE CELLS] OVER [CANCER CELLS]] IN [EPITHELIAL]_HE	10	9	4	10	11	9
DENSITY RATIO [[LYMPHOCYTE CELLS] OVER [CANCER CELLS]] IN [ESI_0080]_HE	10	8	4	8	12	9
DENSITY RATIO [[LYMPHOCYTE CELLS] OVER [CANCER CELLS]] IN [STROMA]_HE	10	8	4	8	7	9
DENSITY RATIO [[LYMPHOCYTE CELLS] OVER [CANCER CELLS]] IN [TUMOR]_HE	10	8	4	8	12	9
DENSITY [CANCER CELLS] IN [EPITHELIAL]_HE	12	3	2	14	15	4
DENSITY [CANCER CELLS] IN [ESI_0080]_HE	12	3	2	14	15	4
DENSITY [CANCER CELLS] IN [STROMA]_HE	13	10	13	11	7	15
DENSITY [CANCER CELLS] IN [TUMOR]_HE	12	3	2	14	15	4
DENSITY [FIBROBLAST CELLS] IN [EPITHELIAL]_HE	14	3	2	13	16	3
DENSITY [FIBROBLAST CELLS] IN [ESI_0080]_HE	14	12	3	13	8	15
DENSITY [FIBROBLAST CELLS] IN [STROMA]_HE	14	12	3	13	8	15
DENSITY [FIBROBLAST CELLS] IN [TUMOR]_HE	14	12	3	13	8	15
DENSITY [LYMPHOCYTE CELLS] IN [EPITHELIAL]_HE	10	9	4	10	11	9
DENSITY [LYMPHOCYTE CELLS] IN [ESI_0080]_HE	10	8	11	8	12	9
DENSITY [LYMPHOCYTE CELLS] IN [STROMA]_HE	10	8	11	8	12	9
DENSITY [LYMPHOCYTE CELLS] IN [TUMOR]_HE	10	8	11	8	12	9
DENSITY [MACROPHAGE CELLS] IN [EPITHELIAL]_HE	7	7	8	7	10	8
DENSITY [MACROPHAGE CELLS] IN [ESI_0080]_HE	7	8	11	9	13	8
DENSITY [MACROPHAGE CELLS] IN [STROMA]_HE	7	8	11	9	13	8
DENSITY [MACROPHAGE CELLS] IN [TUMOR]_HE	7	8	11	9	13	8
DENSITY [PLASMA CELLS] IN [EPITHELIAL]_HE	8	9	10	12	11	9
DENSITY [PLASMA CELLS] IN [ESI_0080]_HE	9	8	11	10	12	9
DENSITY [PLASMA CELLS] IN [STROMA]_HE	9	8	11	10	12	9
DENSITY [PLASMA CELLS] IN [TUMOR]_HE	9	8	11	10	12	9
REGION PROPERTIES: AREA (MM2) OF LARGEST REGION OF EPITHELIAL_HE	11	15	16	3	18	1
REGION PROPERTIES: AREA (MM2) OF LARGEST REGION OF ESI_0080_HE	3	1	5	1	1	5
REGION PROPERTIES: AREA (MM2) OF LARGEST REGION OF NECROSIS_HE	2	2	17	16	2	2
REGION PROPERTIES: AREA (MM2) OF LARGEST REGION OF STROMA_HE	3	16	3	6	3	3
REGION PROPERTIES: AREA (MM2) OF LARGEST REGION OF TUMOR_HE	1	1	1	1	1	1
REGION PROPERTIES: AVERAGE ECCENTRICITY OF SIGNIFICANT REGIONS OF EPITHELIAL_HE	4	13	18	17	15	17
REGION PROPERTIES: AVERAGE ECCENTRICITY OF SIGNIFICANT REGIONS OF ESI_0080_HE	17	16	19	17	19	13
REGION PROPERTIES: AVERAGE ECCENTRICITY OF SIGNIFICANT REGIONS OF NECROSIS_HE	18	17	17	2	20	18
REGION PROPERTIES: AVERAGE ECCENTRICITY OF SIGNIFICANT REGIONS OF STROMA_HE	17	16	19	15	19	4
REGION PROPERTIES: AVERAGE ECCENTRICITY OF SIGNIFICANT REGIONS OF TUMOR_HE	17	16	19	17	19	17
REGION PROPERTIES: AVERAGE EXTENT OF SIGNIFICANT REGIONS OF EPITHELIAL_HE	7	13	20	18	3	19
REGION PROPERTIES: AVERAGE EXTENT OF SIGNIFICANT REGIONS OF ESI_0080_HE	5	5	9	18	9	16
REGION PROPERTIES: AVERAGE EXTENT OF SIGNIFICANT REGIONS OF NECROSIS_HE	2	2	17	16	2	2
REGION PROPERTIES: AVERAGE EXTENT OF SIGNIFICANT REGIONS OF STROMA_HE	4	3	16	3	4	19
REGION PROPERTIES: AVERAGE EXTENT OF SIGNIFICANT REGIONS OF TUMOR_HE	6	16	6	4	9	19
REGION PROPERTIES: AVERAGE SOLIDITY OF SIGNIFICANT REGIONS OF EPITHELIAL_HE	7	13	20	18	3	19
REGION PROPERTIES: AVERAGE SOLIDITY OF SIGNIFICANT REGIONS OF ESI_0080_HE	5	5	9	18	9	16
REGION PROPERTIES: AVERAGE SOLIDITY OF SIGNIFICANT REGIONS OF NECROSIS_HE	2	2	17	16	2	2
REGION PROPERTIES: AVERAGE SOLIDITY OF SIGNIFICANT REGIONS OF STROMA_HE	4	3	16	3	4	19
REGION PROPERTIES: AVERAGE SOLIDITY OF SIGNIFICANT REGIONS OF TUMOR_HE	6	16	6	4	9	19
REGION PROPERTIES: CONVEX AREA (MM2) OF LARGEST REGION OF EPITHELIAL_HE	11	15	16	3	18	1
REGION PROPERTIES: CONVEX AREA (MM2) OF LARGEST REGION OF ESI_0080_HE	3	1	5	1	1	5
REGION PROPERTIES: CONVEX AREA (MM2) OF LARGEST REGION OF NECROSIS_HE	2	2	17	16	2	2
REGION PROPERTIES: CONVEX AREA (MM2) OF LARGEST REGION OF STROMA_HE	3	16	3	6	3	3
REGION PROPERTIES: CONVEX AREA (MM2) OF LARGEST REGION OF TUMOR_HE	1	1	1	1	1	1
REGION PROPERTIES: ECCENTRICITY OF LARGEST REGION OF EPITHELIAL_HE	4	13	18	17	15	17
REGION PROPERTIES: ECCENTRICITY OF LARGEST REGION OF ESI_0080_HE	17	16	19	17	19	13
REGION PROPERTIES: ECCENTRICITY OF LARGEST REGION OF NECROSIS_HE	18	17	21	19	21	18
REGION PROPERTIES: ECCENTRICITY OF LARGEST REGION OF STROMA_HE	17	16	19	15	19	4
REGION PROPERTIES: ECCENTRICITY OF LARGEST REGION OF TUMOR_HE	17	16	19	17	19	17
REGION PROPERTIES: EULER NUMBER OF LARGEST REGION OF EPITHELIAL_HE	11	15	16	3	18	20
REGION PROPERTIES: EULER NUMBER OF LARGEST REGION OF ESI_0080_HE	19	1	5	1	22	20
REGION PROPERTIES: EULER NUMBER OF LARGEST REGION OF NECROSIS_HE	2	2	17	16	2	2
REGION PROPERTIES: EULER NUMBER OF LARGEST REGION OF STROMA_HE	3	16	3	6	3	3
REGION PROPERTIES: EULER NUMBER OF LARGEST REGION OF TUMOR_HE	19	1	22	1	22	20
REGION PROPERTIES: EXTENT OF LARGEST REGION OF EPITHELIAL_HE	7	13	20	18	3	19
REGION PROPERTIES: EXTENT OF LARGEST REGION OF ESI_0080_HE	5	5	9	18	9	16
REGION PROPERTIES: EXTENT OF LARGEST REGION OF NECROSIS_HE	2	2	21	2	2	2
REGION PROPERTIES: EXTENT OF LARGEST REGION OF STROMA_HE	4	3	16	3	4	19
REGION PROPERTIES: EXTENT OF LARGEST REGION OF TUMOR_HE	6	16	6	4	9	19
REGION PROPERTIES: FILLED AREA (MM2) OF LARGEST REGION OF EPITHELIAL_HE	11	15	16	3	18	1
REGION PROPERTIES: FILLED AREA (MM2) OF LARGEST REGION OF ESI_0080_HE	3	1	5	1	1	5
REGION PROPERTIES: FILLED AREA (MM2) OF LARGEST REGION OF NECROSIS_HE	2	2	17	16	2	2
REGION PROPERTIES: FILLED AREA (MM2) OF LARGEST REGION OF STROMA_HE	3	16	3	6	3	3
REGION PROPERTIES: FILLED AREA (MM2) OF LARGEST REGION OF TUMOR_HE	1	1	1	1	1	1
REGION PROPERTIES: FRACTAL DIMENSION OF EPITHELIAL_HE	19	4	22	20	22	21
REGION PROPERTIES: FRACTAL DIMENSION OF ESI_0080_HE	19	18	22	20	22	21
REGION PROPERTIES: FRACTAL DIMENSION OF LARGEST REGION OF EPITHELIAL_HE	11	15	16	3	18	20
REGION PROPERTIES: FRACTAL DIMENSION OF LARGEST REGION OF ESI_0080_HE	19	18	22	1	22	20
REGION PROPERTIES: FRACTAL DIMENSION OF LARGEST REGION OF NECROSIS_HE	2	2	17	16	2	2
REGION PROPERTIES: FRACTAL DIMENSION OF LARGEST REGION OF STROMA_HE	3	16	3	6	3	3
REGION PROPERTIES: FRACTAL DIMENSION OF LARGEST REGION OF TUMOR_HE	19	18	22	20	22	21
REGION PROPERTIES: FRACTAL DIMENSION OF NECROSIS_HE	2	2	2	2	2	2
REGION PROPERTIES: FRACTAL DIMENSION OF STROMA_HE	3	4	1	1	22	5
REGION PROPERTIES: FRACTAL DIMENSION OF TUMOR_HE	19	18	22	20	22	21
REGION PROPERTIES: LACUNARITY OF EPITHELIAL_HE	6	4	6	5	23	1
REGION PROPERTIES: LACUNARITY OF ESI_0080_HE	6	16	6	4	23	1
REGION PROPERTIES: LACUNARITY OF LARGEST REGION OF EPITHELIAL_HE	4	13	14	3	18	1
REGION PROPERTIES: LACUNARITY OF LARGEST REGION OF ESI_0080_HE	3	16	5	4	23	5
REGION PROPERTIES: LACUNARITY OF LARGEST REGION OF NECROSIS_HE	20	19	20	11	21	22
REGION PROPERTIES: LACUNARITY OF LARGEST REGION OF STROMA_HE	3	16	3	6	24	3
REGION PROPERTIES: LACUNARITY OF LARGEST REGION OF TUMOR_HE	6	16	6	4	23	1
REGION PROPERTIES: LACUNARITY OF NECROSIS_HE	2	20	4	2	2	2
REGION PROPERTIES: LACUNARITY OF STROMA_HE	3	4	3	6	23	5
REGION PROPERTIES: LACUNARITY OF TUMOR_HE	6	4	6	4	23	1
REGION PROPERTIES: MAJOR AXIS LENGTH (MM) OF LARGEST REGION OF EPITHELIAL_HE	11	15	16	3	18	1
REGION PROPERTIES: MAJOR AXIS LENGTH (MM) OF LARGEST REGION OF ESI_0080_HE	3	1	5	1	1	5
REGION PROPERTIES: MAJOR AXIS LENGTH (MM) OF LARGEST REGION OF NECROSIS_HE	2	2	17	16	2	2
REGION PROPERTIES: MAJOR AXIS LENGTH (MM) OF LARGEST REGION OF STROMA_HE	3	16	3	6	3	3
REGION PROPERTIES: MAJOR AXIS LENGTH (MM) OF LARGEST REGION OF TUMOR_HE	1	1	1	1	1	1
REGION PROPERTIES: MINOR AXIS LENGTH (MM) OF LARGEST REGION OF EPITHELIAL_HE	11	15	16	3	18	1
REGION PROPERTIES: MINOR AXIS LENGTH (MM) OF LARGEST REGION OF ESI_0080_HE	3	1	5	1	1	5
REGION PROPERTIES: MINOR AXIS LENGTH (MM) OF LARGEST REGION OF NECROSIS_HE	2	2	17	16	2	2
REGION PROPERTIES: MINOR AXIS LENGTH (MM) OF LARGEST REGION OF STROMA_HE	3	16	3	6	3	3
REGION PROPERTIES: MINOR AXIS LENGTH (MM) OF LARGEST REGION OF TUMOR_HE	1	1	1	1	1	1
REGION PROPERTIES: NUMBER OF REGIONS OF EPITHELIAL_HE	19	18	22	20	22	21
REGION PROPERTIES: NUMBER OF REGIONS OF ESI_0080_HE	19	18	22	20	22	21
REGION PROPERTIES: NUMBER OF REGIONS OF NECROSIS_HE	2	2	2	20	22	2
REGION PROPERTIES: NUMBER OF REGIONS OF STROMA_HE	19	18	22	20	22	21
REGION PROPERTIES: NUMBER OF REGIONS OF TUMOR_HE	19	18	22	20	22	21
REGION PROPERTIES: NUMBER OF SIGNIFICANT REGIONS OF EPITHELIAL_HE	11	15	14	3	18	23
REGION PROPERTIES: NUMBER OF SIGNIFICANT REGIONS OF ESI_0080_HE	3	16	5	4	6	5
REGION PROPERTIES: NUMBER OF SIGNIFICANT REGIONS OF NECROSIS_HE	20	20	23	16	21	22
REGION PROPERTIES: NUMBER OF SIGNIFICANT REGIONS OF STROMA_HE	3	16	3	6	24	3
REGION PROPERTIES: NUMBER OF SIGNIFICANT REGIONS OF TUMOR_HE	3	16	3	4	24	23
REGION PROPERTIES: PERIMETER (MM) OF LARGEST REGION OF EPITHELIAL_HE	11	15	16	3	18	20
REGION PROPERTIES: PERIMETER (MM) OF LARGEST REGION OF ESI_0080_HE	19	1	5	1	22	5
REGION PROPERTIES: PERIMETER (MM) OF LARGEST REGION OF NECROSIS_HE	2	2	17	16	2	2
REGION PROPERTIES: PERIMETER (MM) OF LARGEST REGION OF STROMA_HE	3	16	3	6	3	3
REGION PROPERTIES: PERIMETER (MM) OF LARGEST REGION OF TUMOR_HE	19	1	22	1	22	20
REGION PROPERTIES: PERIMETER^2 / AREA OF EPITHELIAL_HE	19	18	22	20	22	21
REGION PROPERTIES: PERIMETER^2 / AREA OF ESI_0080_HE	19	18	22	20	22	21
REGION PROPERTIES: PERIMETER^2 / AREA OF LARGEST REGION OF EPITHELIAL_HE	11	15	16	3	18	20
REGION PROPERTIES: PERIMETER^2 / AREA OF LARGEST REGION OF ESI_0080_HE	19	18	22	1	22	20
REGION PROPERTIES: PERIMETER^2 / AREA OF LARGEST REGION OF NECROSIS_HE	2	2	17	16	2	2
REGION PROPERTIES: PERIMETER^2 / AREA OF LARGEST REGION OF STROMA_HE	3	16	3	6	3	3
REGION PROPERTIES: PERIMETER^2 / AREA OF LARGEST REGION OF TUMOR_HE	19	18	22	20	22	21
REGION PROPERTIES: PERIMETER^2 / AREA OF NECROSIS_HE	2	2	2	20	22	2
REGION PROPERTIES: PERIMETER^2 / AREA OF SIGNIFICANT REGIONS OF EPITHELIAL_HE	19	1	22	20	22	21
REGION PROPERTIES: PERIMETER^2 / AREA OF SIGNIFICANT REGIONS OF ESI_0080_HE	19	18	22	20	22	21
REGION PROPERTIES: PERIMETER^2 / AREA OF SIGNIFICANT REGIONS OF NECROSIS_HE	2	20	23	20	22	2
REGION PROPERTIES: PERIMETER^2 / AREA OF SIGNIFICANT REGIONS OF STROMA_HE	3	1	1	1	22	21
REGION PROPERTIES: PERIMETER^2 / AREA OF SIGNIFICANT REGIONS OF TUMOR_HE	19	18	22	20	22	21
REGION PROPERTIES: PERIMETER^2 / AREA OF STROMA_HE	19	18	22	20	22	21
REGION PROPERTIES: PERIMETER^2 / AREA OF TUMOR_HE	19	18	22	20	22	21
REGION PROPERTIES: SOLIDITY OF LARGEST REGION OF EPITHELIAL_HE	7	13	20	18	3	19
REGION PROPERTIES: SOLIDITY OF LARGEST REGION OF ESI_0080_HE	5	5	9	18	9	16
REGION PROPERTIES: SOLIDITY OF LARGEST REGION OF NECROSIS_HE	2	2	21	2	2	2
REGION PROPERTIES: SOLIDITY OF LARGEST REGION OF STROMA_HE	4	3	16	3	4	19
REGION PROPERTIES: SOLIDITY OF LARGEST REGION OF TUMOR_HE	6	16	6	4	9	19
REGION PROPERTIES: STANDARD DEVIATION OF ECCENTRICITIES OF SIGNIFICANT REGIONS OF EPITHELIAL_HE	11	15	14	3	18	23
REGION PROPERTIES: STANDARD DEVIATION OF ECCENTRICITIES OF SIGNIFICANT REGIONS OF ESI_0080_HE	3	16	5	4	6	5
REGION PROPERTIES: STANDARD DEVIATION OF ECCENTRICITIES OF SIGNIFICANT REGIONS OF NECROSIS_HE	18	17	17	2	20	22
REGION PROPERTIES: STANDARD DEVIATION OF ECCENTRICITIES OF SIGNIFICANT REGIONS OF STROMA_HE	3	16	3	6	24	3
REGION PROPERTIES: STANDARD DEVIATION OF ECCENTRICITIES OF SIGNIFICANT REGIONS OF TUMOR_HE	3	16	3	4	24	23
REGION PROPERTIES: STANDARD DEVIATION OF EXTENTS OF SIGNIFICANT REGIONS OF EPITHELIAL_HE	11	15	14	3	18	23
REGION PROPERTIES: STANDARD DEVIATION OF EXTENTS OF SIGNIFICANT REGIONS OF ESI_0080_HE	3	16	5	4	6	5
REGION PROPERTIES: STANDARD DEVIATION OF EXTENTS OF SIGNIFICANT REGIONS OF NECROSIS_HE	20	20	23	16	21	22
REGION PROPERTIES: STANDARD DEVIATION OF EXTENTS OF SIGNIFICANT REGIONS OF STROMA_HE	3	16	3	6	24	3
REGION PROPERTIES: STANDARD DEVIATION OF EXTENTS OF SIGNIFICANT REGIONS OF TUMOR_HE	3	16	3	4	24	23
REGION PROPERTIES: STANDARD DEVIATION OF SOLIDITIES OF SIGNIFICANT REGIONS OF EPITHELIAL_HE	11	15	14	3	18	23
REGION PROPERTIES: STANDARD DEVIATION OF SOLIDITIES OF SIGNIFICANT REGIONS OF ESI_0080_HE	3	16	5	4	6	5
REGION PROPERTIES: STANDARD DEVIATION OF SOLIDITIES OF SIGNIFICANT REGIONS OF NECROSIS_HE	20	20	23	16	21	22
REGION PROPERTIES: STANDARD DEVIATION OF SOLIDITIES OF SIGNIFICANT REGIONS OF STROMA_HE	3	16	3	6	24	3
REGION PROPERTIES: STANDARD DEVIATION OF SOLIDITIES OF SIGNIFICANT REGIONS OF TUMOR_HE	3	16	3	4	24	23
REGION PROPERTIES: TOTAL CONVEX AREA (MM2) OF EPITHELIAL_HE	1	1	1	1	1	1
REGION PROPERTIES: TOTAL CONVEX AREA (MM2) OF ESI_0080_HE	1	1	1	1	1	1
REGION PROPERTIES: TOTAL CONVEX AREA (MM2) OF NECROSIS_HE	2	2	2	2	2	2
REGION PROPERTIES: TOTAL CONVEX AREA (MM2) OF STROMA_HE	3	1	3	1	3	3
REGION PROPERTIES: TOTAL CONVEX AREA (MM2) OF TUMOR_HE	1	1	1	1	1	1
REGION PROPERTIES: TOTAL EULER NUMBER OF EPITHELIAL_HE	4	13	16	3	25	20
REGION PROPERTIES: TOTAL EULER NUMBER OF ESI_0080_HE	19	1	22	1	25	20
REGION PROPERTIES: TOTAL EULER NUMBER OF NECROSIS_HE	1	2	2	20	25	24
REGION PROPERTIES: TOTAL EULER NUMBER OF STROMA_HE	3	16	3	6	25	24
REGION PROPERTIES: TOTAL EULER NUMBER OF TUMOR_HE	19	1	22	1	25	20
REGION PROPERTIES: TOTAL FILLED AREA (MM2) OF EPITHELIAL_HE	1	1	1	1	1	1
REGION PROPERTIES: TOTAL FILLED AREA (MM2) OF ESI_0080_HE	1	1	1	1	1	1
REGION PROPERTIES: TOTAL FILLED AREA (MM2) OF NECROSIS_HE	2	2	2	2	2	2
REGION PROPERTIES: TOTAL FILLED AREA (MM2) OF STROMA_HE	3	1	3	1	3	3
REGION PROPERTIES: TOTAL FILLED AREA (MM2) OF TUMOR_HE	1	1	1	1	1	1
REGION PROPERTIES: TOTAL MAJOR AXIS LENGTH (MM) OF EPITHELIAL_HE	19	18	22	20	22	21
REGION PROPERTIES: TOTAL MAJOR AXIS LENGTH (MM) OF ESI_0080_HE	19	18	22	20	22	21
REGION PROPERTIES: TOTAL MAJOR AXIS LENGTH (MM) OF NECROSIS_HE	2	2	2	20	2	2
REGION PROPERTIES: TOTAL MAJOR AXIS LENGTH (MM) OF STROMA_HE	19	18	22	20	22	21
REGION PROPERTIES: TOTAL MAJOR AXIS LENGTH (MM) OF TUMOR_HE	19	18	22	20	22	21
REGION PROPERTIES: TOTAL MINOR AXIS LENGTH (MM) OF EPITHELIAL_HE	19	18	22	20	22	21
REGION PROPERTIES: TOTAL MINOR AXIS LENGTH (MM) OF ESI_0080_HE	19	18	22	20	22	21
REGION PROPERTIES: TOTAL MINOR AXIS LENGTH (MM) OF NECROSIS_HE	2	2	2	20	2	2
REGION PROPERTIES: TOTAL MINOR AXIS LENGTH (MM) OF STROMA_HE	19	18	22	20	22	21
REGION PROPERTIES: TOTAL MINOR AXIS LENGTH (MM) OF TUMOR_HE	19	18	22	20	22	21
REGION PROPERTIES: TOTAL PERIMETER (MM) OF EPITHELIAL_HE	19	1	22	20	22	21
REGION PROPERTIES: TOTAL PERIMETER (MM) OF ESI_0080_HE	19	18	22	20	22	21
REGION PROPERTIES: TOTAL PERIMETER (MM) OF NECROSIS_HE	2	2	2	20	2	2
REGION PROPERTIES: TOTAL PERIMETER (MM) OF STROMA_HE	3	1	1	1	22	21
REGION PROPERTIES: TOTAL PERIMETER (MM) OF TUMOR_HE	19	18	22	20	22	21
TOTAL [CANCER CELLS] IN [EPITHELIAL] SELECTED BY [FIBROBLAST_RADIUS_80]_HE	1	1	1	1	1	1
TOTAL [CANCER CELLS] IN [EPITHELIAL] SELECTED BY [LYMPHOCYTE_RADIUS_80]_HE	1	1	1	1	1	1
TOTAL [CANCER CELLS] IN [EPITHELIAL] SELECTED BY [MACROPHAGE_RADIUS_80]_HE	1	1	1	1	1	8
TOTAL [CANCER CELLS] IN [EPITHELIAL] SELECTED BY [PLASMA_RADIUS_80]_HE	1	1	1	1	1	1
TOTAL [CANCER CELLS] IN [EPITHELIAL]_HE	1	1	1	1	1	1
TOTAL [CANCER CELLS] IN [ESI_0080] SELECTED BY [FIBROBLAST_RADIUS_80]_HE	1	1	1	1	1	1
TOTAL [CANCER CELLS] IN [ESI_0080] SELECTED BY [LYMPHOCYTE_RADIUS_80]_HE	1	1	1	1	1	1
TOTAL [CANCER CELLS] IN [ESI_0080] SELECTED BY [MACROPHAGE_RADIUS_80]_HE	1	1	1	1	1	8
TOTAL [CANCER CELLS] IN [ESI_0080] SELECTED BY [PLASMA_RADIUS_80]_HE	1	1	1	1	1	1
TOTAL [CANCER CELLS] IN [ESI_0080]_HE	1	1	1	1	1	1
TOTAL [CANCER CELLS] IN [STROMA] SELECTED BY [FIBROBLAST_RADIUS_80]_HE	1	1	1	1	1	1
TOTAL [CANCER CELLS] IN [STROMA] SELECTED BY [LYMPHOCYTE_RADIUS_80]_HE	1	1	1	1	1	1
TOTAL [CANCER CELLS] IN [STROMA] SELECTED BY [MACROPHAGE_RADIUS_80]_HE	1	1	1	1	1	8
TOTAL [CANCER CELLS] IN [STROMA] SELECTED BY [PLASMA_RADIUS_80]_HE	1	1	1	1	1	1
TOTAL [CANCER CELLS] IN [STROMA]_HE	1	1	1	1	1	1
TOTAL [CANCER CELLS] IN [TUMOR] SELECTED BY [FIBROBLAST_RADIUS_80]_HE	1	1	1	1	1	1
TOTAL [CANCER CELLS] IN [TUMOR] SELECTED BY [LYMPHOCYTE_RADIUS_80]_HE	1	1	1	1	1	1
TOTAL [CANCER CELLS] IN [TUMOR] SELECTED BY [MACROPHAGE_RADIUS_80]_HE	1	1	1	1	1	8
TOTAL [CANCER CELLS] IN [TUMOR] SELECTED BY [PLASMA_RADIUS_80]_HE	1	1	1	1	1	1
TOTAL [CANCER CELLS] IN [TUMOR]_HE	1	1	1	1	1	1
TOTAL [FIBROBLAST CELLS] IN [EPITHELIAL]_HE	14	1	1	1	1	3
TOTAL [FIBROBLAST CELLS] IN [ESI_0080]_HE	3	1	1	1	1	3
TOTAL [FIBROBLAST CELLS] IN [STROMA]_HE	3	1	3	1	1	3
TOTAL [FIBROBLAST CELLS] IN [TUMOR]_HE	3	1	3	1	1	3
TOTAL [LYMPHOCYTE CELLS] IN [EPITHELIAL]_HE	1	1	1	20	1	9
TOTAL [LYMPHOCYTE CELLS] IN [ESI_0080]_HE	1	1	1	1	3	9
TOTAL [LYMPHOCYTE CELLS] IN [STROMA]_HE	1	1	1	1	3	9
TOTAL [LYMPHOCYTE CELLS] IN [TUMOR]_HE	1	1	1	1	3	9
TOTAL [MACROPHAGE CELLS] IN [EPITHELIAL]_HE	7	1	1	20	1	8
TOTAL [MACROPHAGE CELLS] IN [ESI_0080]_HE	1	1	1	1	1	8
TOTAL [MACROPHAGE CELLS] IN [STROMA]_HE	1	1	1	1	1	8
TOTAL [MACROPHAGE CELLS] IN [TUMOR]_HE	1	1	1	1	1	8
TOTAL [PLASMA CELLS] IN [EPITHELIAL]_HE	1	1	1	20	1	9
TOTAL [PLASMA CELLS] IN [ESI_0080]_HE	9	1	1	1	3	9
TOTAL [PLASMA CELLS] IN [STROMA]_HE	9	1	1	1	3	9
TOTAL [PLASMA CELLS] IN [TUMOR]_HE	9	1	1	1	3	9

## Sheet: S2
BRCA						LUAD						LUSC						STAD						SKCM
PD-1, PD-L1, CTLA-4		HRD		TIGIT		PD-1, PD-L1, CTLA-4		HRD		TIGIT		PD-1, PD-L1, CTLA-4		HRD		TIGIT		PD-1, PD-L1, CTLA-4		HRD		TIGIT		TIGIT
Training	Hold-Out	Training	Hold-Out	Training	Hold-Out	Training	Hold-Out	Training	Hold-Out	Training	Hold-Out	Training	Hold-Out	Training	Hold-Out	Training	Hold-Out	Training	Hold-Out	Training	Hold-Out	Training	Hold-Out	Training	Hold-Out
TCGA-3C-AALI	TCGA-A2-A04N	TCGA-3C-AALI	TCGA-A2-A04N	TCGA-3C-AALI	TCGA-A2-A04N	TCGA-05-4244	TCGA-50-5044	TCGA-05-4244	TCGA-50-5044	TCGA-05-4244	TCGA-50-5044	TCGA-18-3406	TCGA-33-4532	TCGA-18-3406	TCGA-33-4532	TCGA-18-3406	TCGA-33-4532	TCGA-3M-AB46	TCGA-FP-7735	TCGA-3M-AB46	TCGA-FP-7735	TCGA-3M-AB46	TCGA-FP-7829	TCGA-3N-A9WB	TCGA-D3-A1Q1
TCGA-3C-AALJ	TCGA-A2-A04P	TCGA-3C-AALJ	TCGA-A2-A04P	TCGA-3C-AALJ	TCGA-A2-A04P	TCGA-05-4249	TCGA-50-5045	TCGA-05-4249	TCGA-50-5045	TCGA-05-4249	TCGA-50-5045	TCGA-18-3407	TCGA-33-4533	TCGA-18-3407	TCGA-33-4533	TCGA-18-3407	TCGA-33-4533	TCGA-3M-AB47	TCGA-FP-7829	TCGA-3M-AB47	TCGA-FP-7829	TCGA-3M-AB47	TCGA-FP-7916	TCGA-3N-A9WC	TCGA-D3-A1Q4
TCGA-3C-AALK	TCGA-A2-A04Q	TCGA-3C-AALK	TCGA-A2-A04Q	TCGA-3C-AALK	TCGA-A2-A04Q	TCGA-05-4382	TCGA-50-5055	TCGA-05-4250	TCGA-50-5055	TCGA-05-4250	TCGA-50-5055	TCGA-18-3408	TCGA-33-4538	TCGA-18-3408	TCGA-33-4538	TCGA-18-3408	TCGA-33-4538	TCGA-B7-5816	TCGA-FP-7916	TCGA-B7-5816	TCGA-FP-7916	TCGA-B7-5816	TCGA-FP-7998	TCGA-3N-A9WD	TCGA-D3-A1Q5
TCGA-4H-AAAK	TCGA-A2-A04R	TCGA-4H-AAAK	TCGA-A2-A04R	TCGA-4H-AAAK	TCGA-A2-A04R	TCGA-05-4395	TCGA-50-5068	TCGA-05-4382	TCGA-50-5066	TCGA-05-4382	TCGA-50-5068	TCGA-18-3410	TCGA-33-4547	TCGA-18-3410	TCGA-33-4547	TCGA-18-3409	TCGA-33-4547	TCGA-BR-6452	TCGA-FP-7998	TCGA-BR-6452	TCGA-FP-7998	TCGA-BR-6452	TCGA-FP-8099	TCGA-BF-A1PU	TCGA-D3-A1Q6
TCGA-5L-AAT0	TCGA-A2-A04T	TCGA-5L-AAT0	TCGA-A2-A04T	TCGA-5L-AAT0	TCGA-A2-A04T	TCGA-05-4396	TCGA-50-5931	TCGA-05-4395	TCGA-50-5068	TCGA-05-4395	TCGA-50-5931	TCGA-18-3411	TCGA-33-4566	TCGA-18-3411	TCGA-33-4566	TCGA-18-3410	TCGA-33-4566	TCGA-BR-6453	TCGA-FP-8099	TCGA-BR-6453	TCGA-FP-8099	TCGA-BR-6453	TCGA-FP-8209	TCGA-BF-A1PZ	TCGA-D3-A1Q7
TCGA-5T-A9QA	TCGA-A2-A04U	TCGA-5T-A9QA	TCGA-A2-A04U	TCGA-5L-AAT1	TCGA-A2-A04U	TCGA-05-4398	TCGA-50-5939	TCGA-05-4396	TCGA-50-5931	TCGA-05-4396	TCGA-50-5942	TCGA-18-3412	TCGA-33-4582	TCGA-18-3412	TCGA-33-4582	TCGA-18-3411	TCGA-33-4582	TCGA-BR-6454	TCGA-FP-8209	TCGA-BR-6454	TCGA-FP-8210	TCGA-BR-6454	TCGA-FP-8210	TCGA-BF-A3DL	TCGA-D3-A1Q8
TCGA-A1-A0SB	TCGA-A2-A04V	TCGA-A1-A0SB	TCGA-A2-A04V	TCGA-5T-A9QA	TCGA-A2-A04V	TCGA-05-4402	TCGA-50-5942	TCGA-05-4397	TCGA-50-5939	TCGA-05-4397	TCGA-50-6590	TCGA-18-3414	TCGA-33-4583	TCGA-18-3414	TCGA-33-4583	TCGA-18-3412	TCGA-33-4583	TCGA-BR-6455	TCGA-FP-8210	TCGA-BR-6455	TCGA-FP-8211	TCGA-BR-6455	TCGA-FP-8211	TCGA-BF-A3DN	TCGA-D3-A1Q9
TCGA-A1-A0SD	TCGA-A2-A04W	TCGA-A1-A0SD	TCGA-A2-A04W	TCGA-A1-A0SB	TCGA-A2-A04W	TCGA-05-4403	TCGA-50-5946	TCGA-05-4398	TCGA-50-5942	TCGA-05-4398	TCGA-50-6591	TCGA-18-3415	TCGA-33-4586	TCGA-18-3415	TCGA-33-4586	TCGA-18-3414	TCGA-33-4586	TCGA-BR-6456	TCGA-FP-8211	TCGA-BR-6456	TCGA-FP-8631	TCGA-BR-6456	TCGA-FP-8631	TCGA-BF-A5EQ	TCGA-D3-A1QA
TCGA-A1-A0SE	TCGA-A2-A04X	TCGA-A1-A0SE	TCGA-A2-A04X	TCGA-A1-A0SD	TCGA-A2-A04X	TCGA-05-4405	TCGA-50-6593	TCGA-05-4402	TCGA-50-5946	TCGA-05-4402	TCGA-50-6593	TCGA-18-3416	TCGA-33-4587	TCGA-18-3416	TCGA-33-4587	TCGA-18-3415	TCGA-33-4587	TCGA-BR-6457	TCGA-FP-8631	TCGA-BR-6457	TCGA-FP-A4BF	TCGA-BR-6457	TCGA-FP-A4BE	TCGA-BF-AAOU	TCGA-D3-A1QB
TCGA-A1-A0SF	TCGA-A2-A04Y	TCGA-A1-A0SF	TCGA-A2-A04Y	TCGA-A1-A0SE	TCGA-A2-A04Y	TCGA-05-4415	TCGA-50-6597	TCGA-05-4403	TCGA-50-6590	TCGA-05-4403	TCGA-50-6594	TCGA-18-3417	TCGA-33-6738	TCGA-18-3417	TCGA-33-6738	TCGA-18-3416	TCGA-33-6738	TCGA-BR-6458	TCGA-FP-A4BE	TCGA-BR-6458	TCGA-FP-A8CX	TCGA-BR-6458	TCGA-FP-A4BF	TCGA-BF-AAP4	TCGA-D3-A2J6
TCGA-A1-A0SH	TCGA-A2-A0CK	TCGA-A1-A0SH	TCGA-A2-A0CK	TCGA-A1-A0SF	TCGA-A2-A0CK	TCGA-05-4417	TCGA-50-7109	TCGA-05-4405	TCGA-50-6591	TCGA-05-4405	TCGA-50-6597	TCGA-18-3419	TCGA-33-A4WN	TCGA-18-3421	TCGA-33-A4WN	TCGA-18-3417	TCGA-33-A4WN	TCGA-BR-6563	TCGA-FP-A4BF	TCGA-BR-6563	TCGA-FP-A9TM	TCGA-BR-6563	TCGA-FP-A8CX	TCGA-D9-A148	TCGA-D3-A2J7
TCGA-A1-A0SI	TCGA-A2-A0CL	TCGA-A1-A0SI	TCGA-A2-A0CL	TCGA-A1-A0SH	TCGA-A2-A0CL	TCGA-05-4418	TCGA-50-8457	TCGA-05-4415	TCGA-50-6593	TCGA-05-4415	TCGA-50-7109	TCGA-18-3421	TCGA-33-A5GW	TCGA-18-4083	TCGA-33-A5GW	TCGA-18-3419	TCGA-33-A5GW	TCGA-BR-6564	TCGA-FP-A8CX	TCGA-BR-6564	TCGA-RD-A7BS	TCGA-BR-6564	TCGA-FP-A9TM	TCGA-D9-A149	TCGA-D3-A2J8
TCGA-A1-A0SJ	TCGA-A2-A0CM	TCGA-A1-A0SJ	TCGA-A2-A0CM	TCGA-A1-A0SI	TCGA-A2-A0CM	TCGA-05-4420	TCGA-50-8459	TCGA-05-4417	TCGA-50-6594	TCGA-05-4417	TCGA-50-8457	TCGA-18-4083	TCGA-33-AAS8	TCGA-18-4721	TCGA-33-AAS8	TCGA-18-3421	TCGA-33-AAS8	TCGA-BR-6565	TCGA-FP-A9TM	TCGA-BR-6565	TCGA-RD-A7BW	TCGA-BR-6565	TCGA-RD-A7BS	TCGA-D9-A1JW	TCGA-D3-A2J9
TCGA-A1-A0SM	TCGA-A2-A0CO	TCGA-A1-A0SN	TCGA-A2-A0CP	TCGA-A1-A0SJ	TCGA-A2-A0CO	TCGA-05-4422	TCGA-55-1592	TCGA-05-4418	TCGA-50-6597	TCGA-05-4418	TCGA-50-8459	TCGA-18-4086	TCGA-33-AASB	TCGA-18-5592	TCGA-33-AASB	TCGA-18-4083	TCGA-33-AASB	TCGA-BR-6566	TCGA-RD-A7BS	TCGA-BR-6566	TCGA-RD-A7C1	TCGA-BR-6566	TCGA-RD-A7BT	TCGA-D9-A1JX	TCGA-D3-A2JA
TCGA-A1-A0SN	TCGA-A2-A0CP	TCGA-A1-A0SP	TCGA-A2-A0CQ	TCGA-A1-A0SM	TCGA-A2-A0CP	TCGA-05-4424	TCGA-55-1594	TCGA-05-4420	TCGA-50-7109	TCGA-05-4420	TCGA-55-1592	TCGA-18-4721	TCGA-33-AASD	TCGA-21-5782	TCGA-33-AASD	TCGA-18-4086	TCGA-33-AASD	TCGA-BR-6705	TCGA-RD-A7BT	TCGA-BR-6705	TCGA-RD-A8MV	TCGA-BR-6705	TCGA-RD-A7BW	TCGA-D9-A1X3	TCGA-D3-A2JB
TCGA-A1-A0SP	TCGA-A2-A0CQ	TCGA-A1-A0SQ	TCGA-A2-A0CR	TCGA-A1-A0SN	TCGA-A2-A0CQ	TCGA-05-4426	TCGA-55-1595	TCGA-05-4422	TCGA-50-8457	TCGA-05-4422	TCGA-55-1594	TCGA-18-5592	TCGA-33-AASI	TCGA-21-5783	TCGA-33-AASI	TCGA-18-4721	TCGA-33-AASI	TCGA-BR-6706	TCGA-RD-A7BW	TCGA-BR-6706	TCGA-RD-A8MW	TCGA-BR-6706	TCGA-RD-A7C1	TCGA-D9-A3Z1	TCGA-D3-A2JD
TCGA-A1-A0SQ	TCGA-A2-A0CR	TCGA-A7-A0CD	TCGA-A2-A0CS	TCGA-A1-A0SP	TCGA-A2-A0CR	TCGA-05-4430	TCGA-55-1596	TCGA-05-4424	TCGA-50-8459	TCGA-05-4424	TCGA-55-1595	TCGA-21-5782	TCGA-33-AASJ	TCGA-21-5784	TCGA-33-AASJ	TCGA-18-5592	TCGA-33-AASJ	TCGA-BR-6707	TCGA-RD-A7C1	TCGA-BR-6707	TCGA-RD-A8N1	TCGA-BR-6707	TCGA-RD-A8MV	TCGA-D9-A3Z3	TCGA-D3-A2JF
TCGA-A7-A0CD	TCGA-A2-A0CS	TCGA-A7-A0CE	TCGA-A2-A0CT	TCGA-A1-A0SQ	TCGA-A2-A0CS	TCGA-05-4432	TCGA-55-6543	TCGA-05-4426	TCGA-55-1592	TCGA-05-4426	TCGA-55-1596	TCGA-21-5783	TCGA-33-AASL	TCGA-21-5786	TCGA-33-AASL	TCGA-18-5595	TCGA-33-AASL	TCGA-BR-6801	TCGA-RD-A8MV	TCGA-BR-6801	TCGA-RD-A8N4	TCGA-BR-6709	TCGA-RD-A8MW	TCGA-D9-A3Z4	TCGA-D3-A2JG
TCGA-A7-A0CE	TCGA-A2-A0CT	TCGA-A7-A0CG	TCGA-A2-A0CU	TCGA-A7-A0CD	TCGA-A2-A0CT	TCGA-05-4433	TCGA-55-6642	TCGA-05-4427	TCGA-55-1594	TCGA-05-4427	TCGA-55-5899	TCGA-21-5784	TCGA-66-2727	TCGA-21-5787	TCGA-66-2727	TCGA-21-5782	TCGA-66-2727	TCGA-BR-6802	TCGA-RD-A8MW	TCGA-BR-6802	TCGA-RD-A8N6	TCGA-BR-6801	TCGA-RD-A8N0	TCGA-D9-A4Z2	TCGA-D3-A2JH
TCGA-A7-A0CG	TCGA-A2-A0CU	TCGA-A7-A0CH	TCGA-A2-A0CV	TCGA-A7-A0CE	TCGA-A2-A0CU	TCGA-35-3615	TCGA-55-6970	TCGA-05-4430	TCGA-55-1595	TCGA-05-4430	TCGA-55-6543	TCGA-21-5786	TCGA-66-2734	TCGA-22-0940	TCGA-66-2734	TCGA-21-5783	TCGA-66-2734	TCGA-BR-6803	TCGA-RD-A8N0	TCGA-BR-6803	TCGA-RD-A8N9	TCGA-BR-6803	TCGA-RD-A8N1	TCGA-D9-A4Z3	TCGA-D3-A2JK
TCGA-A7-A0CH	TCGA-A2-A0CV	TCGA-A7-A0CJ	TCGA-A2-A0CW	TCGA-A7-A0CG	TCGA-A2-A0CV	TCGA-38-4626	TCGA-55-6971	TCGA-05-4432	TCGA-55-1596	TCGA-05-4432	TCGA-55-6642	TCGA-21-5787	TCGA-66-2742	TCGA-22-0944	TCGA-66-2742	TCGA-21-5784	TCGA-66-2742	TCGA-BR-6852	TCGA-RD-A8N1	TCGA-BR-6852	TCGA-VQ-A8DT	TCGA-BR-6852	TCGA-RD-A8N2	TCGA-D9-A4Z5	TCGA-D3-A2JL
TCGA-A7-A0CJ	TCGA-A2-A0CW	TCGA-A7-A0D9	TCGA-A2-A0CX	TCGA-A7-A0CJ	TCGA-A2-A0CW	TCGA-38-4627	TCGA-55-6972	TCGA-05-4433	TCGA-55-5899	TCGA-05-4433	TCGA-55-6968	TCGA-22-0940	TCGA-66-2744	TCGA-22-1000	TCGA-66-2744	TCGA-21-5786	TCGA-66-2744	TCGA-BR-7196	TCGA-RD-A8N2	TCGA-BR-7196	TCGA-VQ-A8DU	TCGA-BR-7196	TCGA-RD-A8N4	TCGA-D9-A4Z6	TCGA-D3-A2JO
TCGA-A7-A0D9	TCGA-A2-A0CX	TCGA-A7-A0DA	TCGA-A2-A0D0	TCGA-A7-A0D9	TCGA-A2-A0CX	TCGA-38-4628	TCGA-55-6975	TCGA-05-4434	TCGA-55-6543	TCGA-05-4434	TCGA-55-6969	TCGA-22-0944	TCGA-66-2753	TCGA-22-1002	TCGA-66-2754	TCGA-21-5787	TCGA-66-2753	TCGA-BR-7197	TCGA-RD-A8N4	TCGA-BR-7197	TCGA-VQ-A8DV	TCGA-BR-7197	TCGA-RD-A8N6	TCGA-D9-A6E9	TCGA-D3-A2JP
TCGA-A7-A0DA	TCGA-A2-A0CY	TCGA-A7-A0DB	TCGA-A2-A0D1	TCGA-A7-A0DA	TCGA-A2-A0CY	TCGA-38-4631	TCGA-55-6978	TCGA-35-3615	TCGA-55-6642	TCGA-35-3615	TCGA-55-6970	TCGA-22-1000	TCGA-66-2754	TCGA-22-1005	TCGA-66-2755	TCGA-21-A5DI	TCGA-66-2754	TCGA-BR-7703	TCGA-RD-A8N6	TCGA-BR-7703	TCGA-VQ-A8DZ	TCGA-BR-7703	TCGA-RD-A8N9	TCGA-D9-A6EG	TCGA-D3-A3BZ
TCGA-A7-A0DB	TCGA-A2-A0CZ	TCGA-A7-A13D	TCGA-A2-A0D2	TCGA-A7-A0DB	TCGA-A2-A0CZ	TCGA-38-4632	TCGA-55-6979	TCGA-35-4122	TCGA-55-6968	TCGA-35-4122	TCGA-55-6972	TCGA-22-1002	TCGA-66-2755	TCGA-22-1011	TCGA-66-2756	TCGA-22-0940	TCGA-66-2755	TCGA-BR-7707	TCGA-RD-A8N9	TCGA-BR-7707	TCGA-VQ-A8E0	TCGA-BR-7704	TCGA-RD-A8NB	TCGA-DA-A1HV	TCGA-D3-A3C1
TCGA-A7-A13D	TCGA-A2-A0D0	TCGA-A7-A13E	TCGA-A2-A0D3	TCGA-A7-A0DC	TCGA-A2-A0D0	TCGA-38-6178	TCGA-55-6980	TCGA-35-4123	TCGA-55-6969	TCGA-35-4123	TCGA-55-6975	TCGA-22-1005	TCGA-66-2756	TCGA-22-1012	TCGA-66-2757	TCGA-22-0944	TCGA-66-2756	TCGA-BR-7715	TCGA-RD-A8NB	TCGA-BR-7715	TCGA-VQ-A8E2	TCGA-BR-7707	TCGA-VQ-A8DT	TCGA-DA-A1HW	TCGA-D3-A3C3
TCGA-A7-A13E	TCGA-A2-A0D1	TCGA-A7-A13F	TCGA-A2-A0D4	TCGA-A7-A13D	TCGA-A2-A0D1	TCGA-38-A44F	TCGA-55-6981	TCGA-35-5375	TCGA-55-6970	TCGA-35-5375	TCGA-55-6979	TCGA-22-1011	TCGA-66-2757	TCGA-22-1016	TCGA-66-2758	TCGA-22-1000	TCGA-66-2757	TCGA-BR-7716	TCGA-VQ-A8DT	TCGA-BR-7716	TCGA-VQ-A8E3	TCGA-BR-7716	TCGA-VQ-A8DU	TCGA-DA-A1I0	TCGA-D3-A3C6
TCGA-A7-A13F	TCGA-A2-A0D2	TCGA-A7-A13G	TCGA-A2-A0EM	TCGA-A7-A13E	TCGA-A2-A0D2	TCGA-44-2655	TCGA-55-6982	TCGA-38-4625	TCGA-55-6971	TCGA-38-4625	TCGA-55-6981	TCGA-22-1012	TCGA-66-2758	TCGA-22-4591	TCGA-66-2759	TCGA-22-1002	TCGA-66-2758	TCGA-BR-7717	TCGA-VQ-A8DU	TCGA-BR-7717	TCGA-VQ-A8E7	TCGA-BR-7722	TCGA-VQ-A8DV	TCGA-DA-A1I2	TCGA-D3-A3C7
TCGA-A7-A13G	TCGA-A2-A0D3	TCGA-A7-A26E	TCGA-A2-A0EN	TCGA-A7-A13F	TCGA-A2-A0D3	TCGA-44-2656	TCGA-55-6983	TCGA-38-4626	TCGA-55-6972	TCGA-38-4626	TCGA-55-6982	TCGA-22-1016	TCGA-66-2759	TCGA-22-4593	TCGA-66-2763	TCGA-22-1005	TCGA-66-2759	TCGA-BR-7722	TCGA-VQ-A8DV	TCGA-BR-7722	TCGA-VQ-A8P2	TCGA-BR-7723	TCGA-VQ-A8DZ	TCGA-DA-A1I4	TCGA-D3-A3C8
TCGA-A7-A13H	TCGA-A2-A0D4	TCGA-A7-A26F	TCGA-A2-A0EO	TCGA-A7-A13G	TCGA-A2-A0D4	TCGA-44-2657	TCGA-55-6984	TCGA-38-4627	TCGA-55-6975	TCGA-38-4627	TCGA-55-6983	TCGA-22-1017	TCGA-66-2763	TCGA-22-4594	TCGA-66-2765	TCGA-22-1011	TCGA-66-2763	TCGA-BR-7723	TCGA-VQ-A8DZ	TCGA-BR-7723	TCGA-VQ-A8P3	TCGA-BR-7851	TCGA-VQ-A8E0	TCGA-DA-A1I5	TCGA-D3-A3CB
TCGA-A7-A26E	TCGA-A2-A0EM	TCGA-A7-A26G	TCGA-A2-A0EQ	TCGA-A7-A13H	TCGA-A2-A0EM	TCGA-44-2659	TCGA-55-6985	TCGA-38-4628	TCGA-55-6978	TCGA-38-4628	TCGA-55-6984	TCGA-22-4591	TCGA-66-2765	TCGA-22-4596	TCGA-66-2766	TCGA-22-1012	TCGA-66-2765	TCGA-BR-7851	TCGA-VQ-A8E0	TCGA-BR-7851	TCGA-VQ-A8P5	TCGA-BR-7901	TCGA-VQ-A8E2	TCGA-DA-A1I7	TCGA-D3-A3CC
TCGA-A7-A26F	TCGA-A2-A0EN	TCGA-A7-A26H	TCGA-A2-A0ER	TCGA-A7-A26E	TCGA-A2-A0EN	TCGA-44-2662	TCGA-55-6986	TCGA-38-4631	TCGA-55-6979	TCGA-38-4629	TCGA-55-6986	TCGA-22-4593	TCGA-66-2766	TCGA-22-4599	TCGA-66-2767	TCGA-22-1016	TCGA-66-2766	TCGA-BR-7901	TCGA-VQ-A8E2	TCGA-BR-7901	TCGA-VQ-A8P8	TCGA-BR-7957	TCGA-VQ-A8E3	TCGA-DA-A1IA	TCGA-D3-A3CE
TCGA-A7-A26G	TCGA-A2-A0EO	TCGA-A7-A26I	TCGA-A2-A0ES	TCGA-A7-A26F	TCGA-A2-A0EO	TCGA-44-2665	TCGA-55-7227	TCGA-38-4632	TCGA-55-6980	TCGA-38-4630	TCGA-55-6987	TCGA-22-4594	TCGA-66-2767	TCGA-22-4601	TCGA-66-2768	TCGA-22-1017	TCGA-66-2767	TCGA-BR-7957	TCGA-VQ-A8E3	TCGA-BR-7957	TCGA-VQ-A8PB	TCGA-BR-7958	TCGA-VQ-A8E7	TCGA-DA-A3F3	TCGA-D3-A3CF
TCGA-A7-A26H	TCGA-A2-A0EP	TCGA-A7-A26J	TCGA-A2-A0ET	TCGA-A7-A26G	TCGA-A2-A0EP	TCGA-44-2666	TCGA-55-7281	TCGA-38-6178	TCGA-55-6981	TCGA-38-4631	TCGA-55-7227	TCGA-22-4596	TCGA-66-2768	TCGA-22-4604	TCGA-66-2769	TCGA-22-4591	TCGA-66-2768	TCGA-BR-7958	TCGA-VQ-A8E7	TCGA-BR-7958	TCGA-VQ-A8PC	TCGA-BR-7959	TCGA-VQ-A8P2	TCGA-DA-A3F5	TCGA-D3-A3MO
TCGA-A7-A26I	TCGA-A2-A0EQ	TCGA-A7-A2KD	TCGA-A2-A0EU	TCGA-A7-A26H	TCGA-A2-A0EQ	TCGA-44-3396	TCGA-55-7283	TCGA-38-A44F	TCGA-55-6982	TCGA-38-4632	TCGA-55-7281	TCGA-22-4599	TCGA-66-2769	TCGA-22-4605	TCGA-66-2770	TCGA-22-4593	TCGA-66-2769	TCGA-BR-7959	TCGA-VQ-A8P2	TCGA-BR-7959	TCGA-VQ-A8PD	TCGA-BR-8058	TCGA-VQ-A8P3	TCGA-DA-A3F8	TCGA-D3-A3MR
TCGA-A7-A26J	TCGA-A2-A0ER	TCGA-A7-A3RF	TCGA-A2-A0EV	TCGA-A7-A26I	TCGA-A2-A0ER	TCGA-44-3919	TCGA-55-7284	TCGA-44-2655	TCGA-55-6983	TCGA-38-6178	TCGA-55-7283	TCGA-22-4601	TCGA-66-2770	TCGA-22-4607	TCGA-66-2771	TCGA-22-4594	TCGA-66-2770	TCGA-BR-8058	TCGA-VQ-A8P3	TCGA-BR-8058	TCGA-VQ-A8PE	TCGA-BR-8059	TCGA-VQ-A8P5	TCGA-DA-A95V	TCGA-D3-A3MV
TCGA-A7-A2KD	TCGA-A2-A0ES	TCGA-A7-A4SD	TCGA-A2-A0EW	TCGA-A7-A26J	TCGA-A2-A0ES	TCGA-44-4112	TCGA-55-7573	TCGA-44-2656	TCGA-55-6984	TCGA-38-A44F	TCGA-55-7284	TCGA-22-4604	TCGA-66-2771	TCGA-22-4609	TCGA-66-2773	TCGA-22-4596	TCGA-66-2771	TCGA-BR-8059	TCGA-VQ-A8P5	TCGA-BR-8059	TCGA-VQ-A8PF	TCGA-BR-8060	TCGA-VQ-A8P8	TCGA-DA-A95W	TCGA-D3-A51E
TCGA-A7-A3IY	TCGA-A2-A0ET	TCGA-A7-A4SE	TCGA-A2-A0EX	TCGA-A7-A2KD	TCGA-A2-A0ET	TCGA-44-5645	TCGA-55-7574	TCGA-44-2657	TCGA-55-6985	TCGA-44-2655	TCGA-55-7570	TCGA-22-4605	TCGA-66-2773	TCGA-22-4613	TCGA-66-2777	TCGA-22-4599	TCGA-66-2773	TCGA-BR-8077	TCGA-VQ-A8P8	TCGA-BR-8077	TCGA-VQ-A8PH	TCGA-BR-8077	TCGA-VQ-A8PB	TCGA-EB-A24C	TCGA-D3-A51F
TCGA-A7-A3IZ	TCGA-A2-A0EU	TCGA-A7-A56D	TCGA-A2-A0EY	TCGA-A7-A3IY	TCGA-A2-A0EU	TCGA-44-6145	TCGA-55-7576	TCGA-44-2659	TCGA-55-6986	TCGA-44-2656	TCGA-55-7573	TCGA-22-4607	TCGA-66-2777	TCGA-22-5471	TCGA-66-2778	TCGA-22-4601	TCGA-66-2777	TCGA-BR-8078	TCGA-VQ-A8PB	TCGA-BR-8078	TCGA-VQ-A8PJ	TCGA-BR-8078	TCGA-VQ-A8PC	TCGA-EB-A24D	TCGA-D3-A51G
TCGA-A7-A3J0	TCGA-A2-A0EV	TCGA-A7-A5ZV	TCGA-A2-A0SU	TCGA-A7-A3IZ	TCGA-A2-A0EV	TCGA-44-6146	TCGA-55-7724	TCGA-44-2662	TCGA-55-6987	TCGA-44-2657	TCGA-55-7574	TCGA-22-4609	TCGA-66-2778	TCGA-22-5472	TCGA-66-2780	TCGA-22-4604	TCGA-66-2778	TCGA-BR-8080	TCGA-VQ-A8PC	TCGA-BR-8080	TCGA-VQ-A8PK	TCGA-BR-8080	TCGA-VQ-A8PD	TCGA-EB-A3XC	TCGA-D3-A51H
TCGA-A7-A3J1	TCGA-A2-A0EW	TCGA-A7-A5ZW	TCGA-A2-A0SV	TCGA-A7-A3J0	TCGA-A2-A0EW	TCGA-44-6148	TCGA-55-7725	TCGA-44-2665	TCGA-55-7281	TCGA-44-2659	TCGA-55-7576	TCGA-22-4613	TCGA-66-2780	TCGA-22-5473	TCGA-66-2781	TCGA-22-4605	TCGA-66-2780	TCGA-BR-8081	TCGA-VQ-A8PD	TCGA-BR-8081	TCGA-VQ-A8PM	TCGA-BR-8081	TCGA-VQ-A8PE	TCGA-EB-A3XD	TCGA-D3-A51J
TCGA-A7-A3RF	TCGA-A2-A0EX	TCGA-A7-A5ZX	TCGA-A2-A0SW	TCGA-A7-A3J1	TCGA-A2-A0EX	TCGA-44-6774	TCGA-55-7726	TCGA-44-2666	TCGA-55-7283	TCGA-44-2662	TCGA-55-7724	TCGA-22-5471	TCGA-66-2781	TCGA-22-5474	TCGA-66-2783	TCGA-22-4607	TCGA-66-2781	TCGA-BR-8284	TCGA-VQ-A8PE	TCGA-BR-8284	TCGA-VQ-A8PO	TCGA-BR-8284	TCGA-VQ-A8PF	TCGA-EB-A3XE	TCGA-D3-A51K
TCGA-A7-A426	TCGA-A2-A0EY	TCGA-A7-A6VV	TCGA-A2-A0SX	TCGA-A7-A3RF	TCGA-A2-A0EY	TCGA-44-6775	TCGA-55-7727	TCGA-44-2668	TCGA-55-7284	TCGA-44-2665	TCGA-55-7725	TCGA-22-5472	TCGA-66-2783	TCGA-22-5477	TCGA-66-2785	TCGA-22-4613	TCGA-66-2783	TCGA-BR-8286	TCGA-VQ-A8PF	TCGA-BR-8286	TCGA-VQ-A8PP	TCGA-BR-8286	TCGA-VQ-A8PH	TCGA-EB-A3XF	TCGA-D3-A51N
TCGA-A7-A4SA	TCGA-A2-A0ST	TCGA-A7-A6VW	TCGA-A2-A0SY	TCGA-A7-A426	TCGA-A2-A0ST	TCGA-44-6776	TCGA-55-7728	TCGA-44-3396	TCGA-55-7570	TCGA-44-2666	TCGA-55-7726	TCGA-22-5473	TCGA-66-2785	TCGA-22-5478	TCGA-66-2786	TCGA-22-5472	TCGA-66-2785	TCGA-BR-8289	TCGA-VQ-A8PH	TCGA-BR-8289	TCGA-VQ-A8PQ	TCGA-BR-8289	TCGA-VQ-A8PJ	TCGA-EB-A3Y6	TCGA-D3-A51R
TCGA-A7-A4SB	TCGA-A2-A0SU	TCGA-A7-A6VX	TCGA-A2-A0T0	TCGA-A7-A4SA	TCGA-A2-A0SU	TCGA-44-6779	TCGA-55-7815	TCGA-44-3398	TCGA-55-7573	TCGA-44-3396	TCGA-55-7727	TCGA-22-5474	TCGA-66-2786	TCGA-22-5479	TCGA-66-2787	TCGA-22-5473	TCGA-66-2786	TCGA-BR-8291	TCGA-VQ-A8PJ	TCGA-BR-8291	TCGA-VQ-A8PU	TCGA-BR-8291	TCGA-VQ-A8PK	TCGA-EB-A41A	TCGA-D3-A51T
TCGA-A7-A4SC	TCGA-A2-A0SV	TCGA-A7-A6VY	TCGA-A2-A0T1	TCGA-A7-A4SB	TCGA-A2-A0SV	TCGA-44-7659	TCGA-55-7816	TCGA-44-3918	TCGA-55-7574	TCGA-44-3398	TCGA-55-7728	TCGA-22-5477	TCGA-66-2787	TCGA-22-5480	TCGA-66-2788	TCGA-22-5474	TCGA-66-2787	TCGA-BR-8297	TCGA-VQ-A8PK	TCGA-BR-8297	TCGA-VQ-A8PX	TCGA-BR-8295	TCGA-VQ-A8PM	TCGA-EB-A42Z	TCGA-D3-A5GL
TCGA-A7-A4SD	TCGA-A2-A0SW	TCGA-A8-A06N	TCGA-A2-A0T2	TCGA-A7-A4SC	TCGA-A2-A0SW	TCGA-44-7662	TCGA-55-7903	TCGA-44-3919	TCGA-55-7576	TCGA-44-3918	TCGA-55-7815	TCGA-22-5478	TCGA-66-2788	TCGA-22-5481	TCGA-66-2789	TCGA-22-5477	TCGA-66-2788	TCGA-BR-8361	TCGA-VQ-A8PM	TCGA-BR-8361	TCGA-VQ-A91A	TCGA-BR-8296	TCGA-VQ-A8PO	TCGA-EB-A430	TCGA-D3-A5GN
TCGA-A7-A4SE	TCGA-A2-A0SX	TCGA-A8-A06O	TCGA-A2-A0T3	TCGA-A7-A4SD	TCGA-A2-A0SX	TCGA-44-7670	TCGA-55-7907	TCGA-44-4112	TCGA-55-7724	TCGA-44-3919	TCGA-55-7816	TCGA-22-5479	TCGA-66-2789	TCGA-22-5482	TCGA-66-2791	TCGA-22-5478	TCGA-66-2789	TCGA-BR-8362	TCGA-VQ-A8PO	TCGA-BR-8363	TCGA-VQ-A91D	TCGA-BR-8297	TCGA-VQ-A8PP	TCGA-EB-A431	TCGA-D3-A5GO
TCGA-A7-A4SF	TCGA-A2-A0SY	TCGA-A8-A06P	TCGA-A2-A0T4	TCGA-A7-A4SE	TCGA-A2-A0SY	TCGA-44-7671	TCGA-55-7911	TCGA-44-5643	TCGA-55-7725	TCGA-44-4112	TCGA-55-7903	TCGA-22-5480	TCGA-66-2790	TCGA-22-5483	TCGA-66-2792	TCGA-22-5479	TCGA-66-2790	TCGA-BR-8363	TCGA-VQ-A8PP	TCGA-BR-8364	TCGA-VQ-A91K	TCGA-BR-8361	TCGA-VQ-A8PQ	TCGA-EB-A44O	TCGA-D3-A5GR
TCGA-A7-A56D	TCGA-A2-A0T0	TCGA-A8-A06Q	TCGA-A2-A0T5	TCGA-A7-A4SF	TCGA-A2-A0T0	TCGA-44-7672	TCGA-55-7913	TCGA-44-5644	TCGA-55-7726	TCGA-44-5643	TCGA-55-7907	TCGA-22-5481	TCGA-66-2791	TCGA-22-5485	TCGA-66-2793	TCGA-22-5480	TCGA-66-2791	TCGA-BR-8364	TCGA-VQ-A8PQ	TCGA-BR-8365	TCGA-VQ-A91N	TCGA-BR-8362	TCGA-VQ-A8PU	TCGA-EB-A44Q	TCGA-D3-A5GS
TCGA-A7-A5ZV	TCGA-A2-A0T1	TCGA-A8-A06R	TCGA-A2-A0T6	TCGA-A7-A56D	TCGA-A2-A0T1	TCGA-44-8119	TCGA-55-7914	TCGA-44-5645	TCGA-55-7727	TCGA-44-5644	TCGA-55-7910	TCGA-22-5482	TCGA-66-2792	TCGA-22-5489	TCGA-66-2794	TCGA-22-5482	TCGA-66-2792	TCGA-BR-8365	TCGA-VQ-A8PU	TCGA-BR-8366	TCGA-VQ-A91Q	TCGA-BR-8363	TCGA-VQ-A8PX	TCGA-EB-A44R	TCGA-D3-A5GT
TCGA-A7-A5ZW	TCGA-A2-A0T2	TCGA-A8-A06T	TCGA-A2-A0T7	TCGA-A7-A5ZV	TCGA-A2-A0T2	TCGA-44-A479	TCGA-55-8085	TCGA-44-6145	TCGA-55-7728	TCGA-44-6144	TCGA-55-7911	TCGA-22-5483	TCGA-66-2793	TCGA-22-5491	TCGA-66-2795	TCGA-22-5483	TCGA-66-2793	TCGA-BR-8366	TCGA-VQ-A8PX	TCGA-BR-8367	TCGA-VQ-A91S	TCGA-BR-8364	TCGA-VQ-A91A	TCGA-EB-A4IS	TCGA-D3-A5GU
TCGA-A7-A5ZX	TCGA-A2-A0T3	TCGA-A8-A06U	TCGA-A2-A0YC	TCGA-A7-A5ZW	TCGA-A2-A0T3	TCGA-44-A47A	TCGA-55-8087	TCGA-44-6146	TCGA-55-7815	TCGA-44-6148	TCGA-55-7913	TCGA-22-5485	TCGA-66-2794	TCGA-22-5492	TCGA-66-2800	TCGA-22-5485	TCGA-66-2794	TCGA-BR-8367	TCGA-VQ-A91A	TCGA-BR-8368	TCGA-VQ-A91U	TCGA-BR-8365	TCGA-VQ-A91D	TCGA-EB-A4OY	TCGA-D3-A8GB
TCGA-A7-A6VV	TCGA-A2-A0T4	TCGA-A8-A06X	TCGA-A2-A0YD	TCGA-A7-A5ZX	TCGA-A2-A0T4	TCGA-44-A47B	TCGA-55-8089	TCGA-44-6148	TCGA-55-7903	TCGA-44-6774	TCGA-55-7914	TCGA-22-5489	TCGA-66-2795	TCGA-22-A5C4	TCGA-85-6561	TCGA-22-5491	TCGA-66-2795	TCGA-BR-8368	TCGA-VQ-A91D	TCGA-BR-8369	TCGA-VQ-A91V	TCGA-BR-8366	TCGA-VQ-A91E	TCGA-EB-A4XL	TCGA-D3-A8GC
TCGA-A7-A6VW	TCGA-A2-A0T5	TCGA-A8-A06Y	TCGA-A2-A0YE	TCGA-A7-A6VV	TCGA-A2-A0T5	TCGA-44-A47G	TCGA-55-8090	TCGA-44-6774	TCGA-55-7907	TCGA-44-6775	TCGA-55-7994	TCGA-22-5491	TCGA-66-2800	TCGA-34-2596	TCGA-85-6798	TCGA-22-5492	TCGA-66-2800	TCGA-BR-8369	TCGA-VQ-A91K	TCGA-BR-8371	TCGA-VQ-A91W	TCGA-BR-8367	TCGA-VQ-A91K	TCGA-EB-A51B	TCGA-D3-A8GD
TCGA-A7-A6VX	TCGA-A2-A0T6	TCGA-A8-A06Z	TCGA-A2-A0YF	TCGA-A7-A6VW	TCGA-A2-A0T6	TCGA-44-A4SS	TCGA-55-8091	TCGA-44-6775	TCGA-55-7910	TCGA-44-6776	TCGA-55-7995	TCGA-22-5492	TCGA-85-6561	TCGA-34-2600	TCGA-85-7696	TCGA-22-A5C4	TCGA-85-6561	TCGA-BR-8371	TCGA-VQ-A91N	TCGA-BR-8372	TCGA-VQ-A91X	TCGA-BR-8368	TCGA-VQ-A91N	TCGA-EB-A550	TCGA-D3-A8GI
TCGA-A7-A6VY	TCGA-A2-A0T7	TCGA-A8-A075	TCGA-A2-A0YG	TCGA-A7-A6VX	TCGA-A2-A0T7	TCGA-44-A4SU	TCGA-55-8092	TCGA-44-6776	TCGA-55-7911	TCGA-44-6779	TCGA-55-8085	TCGA-22-A5C4	TCGA-85-6798	TCGA-34-5232	TCGA-85-7697	TCGA-34-2596	TCGA-85-6798	TCGA-BR-8372	TCGA-VQ-A91Q	TCGA-BR-8373	TCGA-VQ-A91Y	TCGA-BR-8369	TCGA-VQ-A91Q	TCGA-EB-A551	TCGA-D3-A8GK
TCGA-A8-A06N	TCGA-A2-A0YC	TCGA-A8-A076	TCGA-A2-A0YH	TCGA-A7-A6VY	TCGA-A2-A0YC	TCGA-49-4487	TCGA-55-8094	TCGA-44-6778	TCGA-55-7913	TCGA-44-7659	TCGA-55-8087	TCGA-34-2596	TCGA-85-7696	TCGA-34-5240	TCGA-85-7698	TCGA-34-2600	TCGA-85-7696	TCGA-BR-8373	TCGA-VQ-A91S	TCGA-BR-8380	TCGA-VQ-A91Z	TCGA-BR-8371	TCGA-VQ-A91S	TCGA-EB-A553	TCGA-D3-A8GL
TCGA-A8-A06O	TCGA-A2-A0YD	TCGA-A8-A079	TCGA-A2-A0YI	TCGA-A8-A06N	TCGA-A2-A0YD	TCGA-49-4488	TCGA-55-8096	TCGA-44-6779	TCGA-55-7914	TCGA-44-7660	TCGA-55-8089	TCGA-34-2600	TCGA-85-7697	TCGA-34-5241	TCGA-85-7699	TCGA-34-5232	TCGA-85-7697	TCGA-BR-8380	TCGA-VQ-A91U	TCGA-BR-8381	TCGA-VQ-A922	TCGA-BR-8372	TCGA-VQ-A91U	TCGA-EB-A57M	TCGA-D3-A8GM
TCGA-A8-A06P	TCGA-A2-A0YE	TCGA-A8-A07B	TCGA-A2-A0YJ	TCGA-A8-A06O	TCGA-A2-A0YE	TCGA-49-4490	TCGA-55-8097	TCGA-44-7659	TCGA-55-7994	TCGA-44-7662	TCGA-55-8090	TCGA-34-5232	TCGA-85-7698	TCGA-34-5928	TCGA-85-7710	TCGA-34-5240	TCGA-85-7698	TCGA-BR-8381	TCGA-VQ-A91V	TCGA-BR-8382	TCGA-VQ-A923	TCGA-BR-8373	TCGA-VQ-A91V	TCGA-EB-A5FP	TCGA-D3-A8GN
TCGA-A8-A06Q	TCGA-A2-A0YF	TCGA-A8-A07E	TCGA-A2-A0YK	TCGA-A8-A06P	TCGA-A2-A0YF	TCGA-49-4494	TCGA-55-8203	TCGA-44-7660	TCGA-55-7995	TCGA-44-7667	TCGA-55-8091	TCGA-34-5240	TCGA-85-7699	TCGA-34-5929	TCGA-85-7843	TCGA-34-5241	TCGA-85-7699	TCGA-BR-8382	TCGA-VQ-A91W	TCGA-BR-8384	TCGA-VQ-A924	TCGA-BR-8380	TCGA-VQ-A91W	TCGA-EB-A5KH	TCGA-D3-A8GO
TCGA-A8-A06R	TCGA-A2-A0YG	TCGA-A8-A07F	TCGA-A2-A0YL	TCGA-A8-A06Q	TCGA-A2-A0YG	TCGA-49-4501	TCGA-55-8204	TCGA-44-7662	TCGA-55-8085	TCGA-44-7669	TCGA-55-8092	TCGA-34-5241	TCGA-85-7710	TCGA-34-8454	TCGA-85-7844	TCGA-34-5928	TCGA-85-7710	TCGA-BR-8384	TCGA-VQ-A91X	TCGA-BR-8483	TCGA-VQ-A925	TCGA-BR-8381	TCGA-VQ-A91X	TCGA-EB-A5SE	TCGA-D3-A8GP
TCGA-A8-A06T	TCGA-A2-A0YH	TCGA-A8-A07G	TCGA-A2-A0YM	TCGA-A8-A06R	TCGA-A2-A0YH	TCGA-49-4505	TCGA-55-8205	TCGA-44-7667	TCGA-55-8087	TCGA-44-7670	TCGA-55-8094	TCGA-34-5928	TCGA-85-7843	TCGA-34-8455	TCGA-85-7950	TCGA-34-5929	TCGA-85-7843	TCGA-BR-8483	TCGA-VQ-A91Y	TCGA-BR-8484	TCGA-VQ-A928	TCGA-BR-8382	TCGA-VQ-A91Y	TCGA-EB-A5SF	TCGA-D3-A8GQ
TCGA-A8-A06U	TCGA-A2-A0YI	TCGA-A8-A07I	TCGA-A2-A0YT	TCGA-A8-A06T	TCGA-A2-A0YI	TCGA-49-4506	TCGA-55-8206	TCGA-44-7669	TCGA-55-8089	TCGA-44-7671	TCGA-55-8096	TCGA-34-5929	TCGA-85-7844	TCGA-34-A5IX	TCGA-85-8049	TCGA-34-8454	TCGA-85-7844	TCGA-BR-8484	TCGA-VQ-A91Z	TCGA-BR-8485	TCGA-VQ-A92D	TCGA-BR-8384	TCGA-VQ-A91Z	TCGA-EB-A5SG	TCGA-D3-A8GR
TCGA-A8-A06X	TCGA-A2-A0YJ	TCGA-A8-A07J	TCGA-A2-A1FV	TCGA-A8-A06U	TCGA-A2-A0YJ	TCGA-49-4507	TCGA-55-8207	TCGA-44-7670	TCGA-55-8090	TCGA-44-7672	TCGA-55-8097	TCGA-34-8454	TCGA-85-7950	TCGA-37-3789	TCGA-85-8070	TCGA-34-8455	TCGA-85-7950	TCGA-BR-8485	TCGA-VQ-A922	TCGA-BR-8486	TCGA-VQ-A94O	TCGA-BR-8483	TCGA-VQ-A922	TCGA-EB-A5SH	TCGA-D3-A8GS
TCGA-A8-A06Y	TCGA-A2-A0YK	TCGA-A8-A07L	TCGA-A2-A1FW	TCGA-A8-A06X	TCGA-A2-A0YK	TCGA-49-4510	TCGA-55-8208	TCGA-44-7671	TCGA-55-8091	TCGA-44-8119	TCGA-55-8203	TCGA-34-8455	TCGA-85-8049	TCGA-37-3792	TCGA-85-8071	TCGA-34-A5IX	TCGA-85-8049	TCGA-BR-8486	TCGA-VQ-A923	TCGA-BR-8487	TCGA-VQ-A94P	TCGA-BR-8484	TCGA-VQ-A923	TCGA-EB-A5UL	TCGA-D3-A8GV
TCGA-A8-A06Z	TCGA-A2-A0YL	TCGA-A8-A07O	TCGA-A2-A1FX	TCGA-A8-A06Y	TCGA-A2-A0YL	TCGA-49-4512	TCGA-55-8299	TCGA-44-7672	TCGA-55-8092	TCGA-44-A479	TCGA-55-8204	TCGA-34-A5IX	TCGA-85-8070	TCGA-37-4129	TCGA-85-8072	TCGA-37-3789	TCGA-85-8070	TCGA-BR-8487	TCGA-VQ-A924	TCGA-BR-8588	TCGA-VQ-A94R	TCGA-BR-8485	TCGA-VQ-A924	TCGA-EB-A5UM	TCGA-WE-A8JZ
TCGA-A8-A075	TCGA-A2-A0YM	TCGA-A8-A07P	TCGA-A2-A1FZ	TCGA-A8-A06Z	TCGA-A2-A0YM	TCGA-49-4514	TCGA-55-8301	TCGA-44-8119	TCGA-55-8094	TCGA-44-A47A	TCGA-55-8205	TCGA-37-3789	TCGA-85-8071	TCGA-37-4130	TCGA-85-8276	TCGA-37-3792	TCGA-85-8071	TCGA-BR-8588	TCGA-VQ-A925	TCGA-BR-8589	TCGA-VQ-A94T	TCGA-BR-8486	TCGA-VQ-A925	TCGA-EB-A5UN	TCGA-WE-A8K1
TCGA-A8-A076	TCGA-A2-A0YT	TCGA-A8-A07U	TCGA-A2-A1G0	TCGA-A8-A075	TCGA-A2-A0YT	TCGA-49-6742	TCGA-55-8302	TCGA-44-A479	TCGA-55-8096	TCGA-44-A47B	TCGA-55-8206	TCGA-37-3792	TCGA-85-8072	TCGA-37-4132	TCGA-85-8277	TCGA-37-4129	TCGA-85-8072	TCGA-BR-8589	TCGA-VQ-A927	TCGA-BR-8590	TCGA-VQ-A94U	TCGA-BR-8487	TCGA-VQ-A927	TCGA-EB-A5VU	TCGA-WE-A8K4
TCGA-A8-A079	TCGA-A2-A1FV	TCGA-A8-A07W	TCGA-A2-A1G1	TCGA-A8-A076	TCGA-A2-A1FV	TCGA-49-6744	TCGA-55-8505	TCGA-44-A47A	TCGA-55-8097	TCGA-44-A47G	TCGA-55-8207	TCGA-37-4129	TCGA-85-8276	TCGA-37-4133	TCGA-85-8287	TCGA-37-4130	TCGA-85-8276	TCGA-BR-8590	TCGA-VQ-A928	TCGA-BR-8591	TCGA-VQ-AA64	TCGA-BR-8588	TCGA-VQ-A928	TCGA-EB-A5VV	TCGA-WE-A8K5
TCGA-A8-A07B	TCGA-A2-A1FW	TCGA-A8-A07Z	TCGA-A2-A1G4	TCGA-A8-A079	TCGA-A2-A1FW	TCGA-49-6745	TCGA-55-8506	TCGA-44-A47B	TCGA-55-8203	TCGA-44-A4SS	TCGA-55-8208	TCGA-37-4130	TCGA-85-8277	TCGA-37-4141	TCGA-85-8350	TCGA-37-4132	TCGA-85-8277	TCGA-BR-8591	TCGA-VQ-A92D	TCGA-BR-8592	TCGA-VQ-AA68	TCGA-BR-8589	TCGA-VQ-A92D	TCGA-EB-A6L9	TCGA-WE-A8K6
TCGA-A8-A07C	TCGA-A2-A1FX	TCGA-A8-A081	TCGA-A2-A259	TCGA-A8-A07B	TCGA-A2-A1FX	TCGA-49-6761	TCGA-55-8507	TCGA-44-A47G	TCGA-55-8204	TCGA-44-A4SU	TCGA-55-8299	TCGA-37-4132	TCGA-85-8287	TCGA-37-5819	TCGA-85-8351	TCGA-37-4133	TCGA-85-8287	TCGA-BR-8592	TCGA-VQ-A94O	TCGA-BR-8677	TCGA-VQ-AA69	TCGA-BR-8590	TCGA-VQ-A94O	TCGA-EB-A6QY	TCGA-WE-A8ZM
TCGA-A8-A07E	TCGA-A2-A1FZ	TCGA-A8-A082	TCGA-A2-A25A	TCGA-A8-A07C	TCGA-A2-A1FZ	TCGA-49-6767	TCGA-55-8508	TCGA-44-A4SS	TCGA-55-8205	TCGA-49-4487	TCGA-55-8301	TCGA-37-4133	TCGA-85-8350	TCGA-37-A5EL	TCGA-85-8352	TCGA-37-4141	TCGA-85-8350	TCGA-BR-8677	TCGA-VQ-A94P	TCGA-BR-8678	TCGA-VQ-AA6A	TCGA-BR-8591	TCGA-VQ-A94P	TCGA-EB-A6QZ	TCGA-WE-A8ZN
TCGA-A8-A07F	TCGA-A2-A1G0	TCGA-A8-A083	TCGA-A2-A25C	TCGA-A8-A07E	TCGA-A2-A1G0	TCGA-49-AAQV	TCGA-55-8510	TCGA-44-A4SU	TCGA-55-8206	TCGA-49-4488	TCGA-55-8302	TCGA-37-4141	TCGA-85-8351	TCGA-39-5011	TCGA-85-8353	TCGA-37-5819	TCGA-85-8351	TCGA-BR-8678	TCGA-VQ-A94R	TCGA-BR-8679	TCGA-VQ-AA6B	TCGA-BR-8592	TCGA-VQ-A94R	TCGA-EB-A6R0	TCGA-WE-A8ZO
TCGA-A8-A07G	TCGA-A2-A1G1	TCGA-A8-A086	TCGA-A2-A25D	TCGA-A8-A07F	TCGA-A2-A1G1	TCGA-49-AAR0	TCGA-55-8511	TCGA-49-4487	TCGA-55-8207	TCGA-49-4490	TCGA-55-8505	TCGA-37-5819	TCGA-85-8352	TCGA-39-5019	TCGA-85-8355	TCGA-37-A5EL	TCGA-85-8352	TCGA-BR-8679	TCGA-VQ-A94T	TCGA-BR-8680	TCGA-VQ-AA6D	TCGA-BR-8676	TCGA-VQ-A94T	TCGA-EB-A82B	TCGA-WE-A8ZQ
TCGA-A8-A07I	TCGA-A2-A1G4	TCGA-A8-A08A	TCGA-A2-A25E	TCGA-A8-A07G	TCGA-A2-A1G4	TCGA-49-AAR2	TCGA-55-8512	TCGA-49-4488	TCGA-55-8208	TCGA-49-4494	TCGA-55-8506	TCGA-37-A5EL	TCGA-85-8353	TCGA-39-5022	TCGA-85-8479	TCGA-37-A5EM	TCGA-85-8353	TCGA-BR-8680	TCGA-VQ-A94U	TCGA-BR-8682	TCGA-VQ-AA6F	TCGA-BR-8677	TCGA-VQ-A94U	TCGA-EB-A82C	TCGA-WE-A8ZR
TCGA-A8-A07J	TCGA-A2-A1G6	TCGA-A8-A08B	TCGA-A2-A3KD	TCGA-A8-A07I	TCGA-A2-A1G6	TCGA-49-AAR3	TCGA-55-8513	TCGA-49-4490	TCGA-55-8301	TCGA-49-4501	TCGA-55-8507	TCGA-37-A5EM	TCGA-85-8355	TCGA-39-5024	TCGA-85-8481	TCGA-39-5011	TCGA-85-8355	TCGA-BR-8682	TCGA-VQ-AA64	TCGA-BR-8683	TCGA-VQ-AA6G	TCGA-BR-8678	TCGA-VQ-AA64	TCGA-EB-A97M	TCGA-WE-A8ZT
TCGA-A8-A07L	TCGA-A2-A259	TCGA-A8-A08G	TCGA-A2-A3XT	TCGA-A8-A07J	TCGA-A2-A259	TCGA-49-AAR4	TCGA-55-8514	TCGA-49-4494	TCGA-55-8302	TCGA-49-4505	TCGA-55-8508	TCGA-39-5011	TCGA-85-8479	TCGA-39-5028	TCGA-85-8580	TCGA-39-5019	TCGA-85-8479	TCGA-BR-8683	TCGA-VQ-AA68	TCGA-BR-8686	TCGA-VQ-AA6I	TCGA-BR-8679	TCGA-VQ-AA68	TCGA-EE-A17X	TCGA-WE-A8ZX
TCGA-A8-A07O	TCGA-A2-A25A	TCGA-A8-A08H	TCGA-A2-A3XU	TCGA-A8-A07L	TCGA-A2-A25A	TCGA-49-AAR9	TCGA-55-8614	TCGA-49-4501	TCGA-55-8505	TCGA-49-4506	TCGA-55-8510	TCGA-39-5019	TCGA-85-8481	TCGA-39-5029	TCGA-85-8582	TCGA-39-5022	TCGA-85-8481	TCGA-BR-8686	TCGA-VQ-AA69	TCGA-BR-8687	TCGA-VQ-AA6J	TCGA-BR-8680	TCGA-VQ-AA69	TCGA-EE-A17Y	TCGA-WE-A8ZY
TCGA-A8-A07P	TCGA-A2-A25B	TCGA-A8-A08I	TCGA-A2-A3XV	TCGA-A8-A07O	TCGA-A2-A25B	TCGA-49-AARE	TCGA-55-8615	TCGA-49-4505	TCGA-55-8506	TCGA-49-4507	TCGA-55-8511	TCGA-39-5022	TCGA-85-8580	TCGA-39-5030	TCGA-85-8584	TCGA-39-5024	TCGA-85-8580	TCGA-BR-8687	TCGA-VQ-AA6A	TCGA-BR-A44T	TCGA-VQ-AA6K	TCGA-BR-8682	TCGA-VQ-AA6A	TCGA-EE-A17Z	TCGA-WE-AA9Y
TCGA-A8-A07R	TCGA-A2-A25C	TCGA-A8-A08J	TCGA-A2-A3XX	TCGA-A8-A07P	TCGA-A2-A25C	TCGA-49-AARN	TCGA-55-8616	TCGA-49-4506	TCGA-55-8507	TCGA-49-4510	TCGA-55-8512	TCGA-39-5024	TCGA-85-8582	TCGA-39-5031	TCGA-85-8664	TCGA-39-5027	TCGA-85-8582	TCGA-BR-A44T	TCGA-VQ-AA6B	TCGA-BR-A44U		TCGA-BR-8683	TCGA-VQ-AA6B	TCGA-EE-A180	TCGA-WE-AAA0
TCGA-A8-A07S	TCGA-A2-A25D	TCGA-A8-A08L	TCGA-A2-A3XZ	TCGA-A8-A07R	TCGA-A2-A25D	TCGA-49-AARO	TCGA-55-8619	TCGA-49-4507	TCGA-55-8508	TCGA-49-4512	TCGA-55-8513	TCGA-39-5027	TCGA-85-8584	TCGA-39-5034	TCGA-85-8666	TCGA-39-5028	TCGA-85-8584	TCGA-BR-A44U	TCGA-VQ-AA6D	TCGA-BR-A452		TCGA-BR-8686	TCGA-VQ-AA6D	TCGA-EE-A181	TCGA-WE-AAA3
TCGA-A8-A07U	TCGA-A2-A25E	TCGA-A8-A08O	TCGA-A2-A3Y0	TCGA-A8-A07S	TCGA-A2-A25E	TCGA-49-AARQ	TCGA-55-8620	TCGA-49-4510	TCGA-55-8510	TCGA-49-4514	TCGA-55-8514	TCGA-39-5028	TCGA-85-8664	TCGA-39-5035	TCGA-85-A4CL	TCGA-39-5029	TCGA-85-8664	TCGA-BR-A452	TCGA-VQ-AA6F	TCGA-BR-A453		TCGA-BR-8687	TCGA-VQ-AA6F	TCGA-EE-A182	TCGA-WE-AAA4
TCGA-A8-A07W	TCGA-A2-A25F	TCGA-A8-A08R	TCGA-A2-A4S1	TCGA-A8-A07U	TCGA-A2-A25F	TCGA-49-AARR	TCGA-55-8621	TCGA-49-4512	TCGA-55-8511	TCGA-49-6742	TCGA-55-8614	TCGA-39-5029	TCGA-85-8666	TCGA-39-5036	TCGA-85-A4CN	TCGA-39-5030	TCGA-85-8666	TCGA-BR-A453	TCGA-VQ-AA6G	TCGA-BR-A4CR		TCGA-BR-8690	TCGA-VQ-AA6G	TCGA-EE-A184
TCGA-A8-A07Z	TCGA-A2-A3KC	TCGA-A8-A08T	TCGA-A2-A4S2	TCGA-A8-A07W	TCGA-A2-A3KC	TCGA-53-7626	TCGA-55-A48X	TCGA-49-4514	TCGA-55-8512	TCGA-49-6767	TCGA-55-8615	TCGA-39-5030	TCGA-85-A4CL	TCGA-39-5037	TCGA-85-A4JB	TCGA-39-5031	TCGA-85-A4CL	TCGA-BR-A4CR	TCGA-VQ-AA6I	TCGA-BR-A4CS		TCGA-BR-A44T	TCGA-VQ-AA6I	TCGA-EE-A185
TCGA-A8-A081	TCGA-A2-A3KD	TCGA-A8-A08X	TCGA-A2-A4S3	TCGA-A8-A07Z	TCGA-A2-A3KD	TCGA-53-7813	TCGA-55-A48Y	TCGA-49-6742	TCGA-55-8513	TCGA-49-AAQV	TCGA-55-8616	TCGA-39-5031	TCGA-85-A4CN	TCGA-39-5039	TCGA-85-A4JC	TCGA-39-5034	TCGA-85-A4CN	TCGA-BR-A4CS	TCGA-VQ-AA6J	TCGA-BR-A4IU		TCGA-BR-A44U	TCGA-VQ-AA6J	TCGA-EE-A20B
TCGA-A8-A082	TCGA-A2-A3XS	TCGA-A8-A08Z	TCGA-BH-A0AU	TCGA-A8-A081	TCGA-A2-A3XS	TCGA-53-A4EZ	TCGA-55-A48Z	TCGA-49-6743	TCGA-55-8514	TCGA-49-AAR0	TCGA-55-8619	TCGA-39-5034	TCGA-85-A4JB	TCGA-39-5040	TCGA-85-A4PA	TCGA-39-5035	TCGA-85-A4JB	TCGA-BR-A4IU	TCGA-VQ-AA6K	TCGA-BR-A4IV		TCGA-BR-A452	TCGA-VQ-AA6K	TCGA-EE-A20F
TCGA-A8-A083	TCGA-A2-A3XT	TCGA-A8-A090	TCGA-BH-A0AV	TCGA-A8-A082	TCGA-A2-A3XT	TCGA-62-A46O	TCGA-55-A490	TCGA-49-6744	TCGA-55-8614	TCGA-49-AAR2	TCGA-55-8620	TCGA-39-5035	TCGA-85-A4JC	TCGA-43-2578	TCGA-85-A4QQ	TCGA-39-5036	TCGA-85-A4JC	TCGA-BR-A4IV		TCGA-BR-A4IY		TCGA-BR-A453		TCGA-EE-A20H
TCGA-A8-A085	TCGA-A2-A3XU	TCGA-A8-A091	TCGA-BH-A0AW	TCGA-A8-A083	TCGA-A2-A3XU	TCGA-62-A46R	TCGA-55-A491	TCGA-49-6745	TCGA-55-8615	TCGA-49-AAR3	TCGA-55-8621	TCGA-39-5036	TCGA-85-A4PA	TCGA-43-2581	TCGA-85-A4QR	TCGA-39-5037	TCGA-85-A4PA	TCGA-BR-A4IY		TCGA-BR-A4IZ		TCGA-BR-A4CR		TCGA-EE-A20I
TCGA-A8-A086	TCGA-A2-A3XV	TCGA-A8-A092	TCGA-BH-A0AY	TCGA-A8-A084	TCGA-A2-A3XV	TCGA-62-A46S	TCGA-55-A492	TCGA-49-6761	TCGA-55-8616	TCGA-49-AAR4	TCGA-55-A48X	TCGA-39-5037	TCGA-85-A4QQ	TCGA-43-3394	TCGA-85-A50M	TCGA-39-5039	TCGA-85-A4QQ	TCGA-BR-A4IZ		TCGA-BR-A4J1		TCGA-BR-A4CS		TCGA-EE-A29B
TCGA-A8-A08A	TCGA-A2-A3XW	TCGA-A8-A093	TCGA-BH-A0AZ	TCGA-A8-A085	TCGA-A2-A3XW	TCGA-62-A470	TCGA-55-A493	TCGA-49-6767	TCGA-55-8619	TCGA-49-AAR9	TCGA-55-A48Y	TCGA-39-5039	TCGA-85-A4QR	TCGA-43-3920	TCGA-85-A50Z	TCGA-39-5040	TCGA-85-A4QR	TCGA-BR-A4J1		TCGA-BR-A4J2		TCGA-BR-A4IU		TCGA-EE-A29C
TCGA-A8-A08B	TCGA-A2-A3XX	TCGA-A8-A094	TCGA-BH-A0B0	TCGA-A8-A086	TCGA-A2-A3XX	TCGA-62-A471	TCGA-55-A494	TCGA-49-AAQV	TCGA-55-8620	TCGA-49-AARE	TCGA-55-A48Z	TCGA-39-5040	TCGA-85-A50M	TCGA-43-5668	TCGA-85-A510	TCGA-43-2578	TCGA-85-A50M	TCGA-BR-A4J2		TCGA-BR-A4J4		TCGA-BR-A4IV		TCGA-EE-A29D
TCGA-A8-A08C	TCGA-A2-A3XY	TCGA-A8-A095	TCGA-BH-A0B3	TCGA-A8-A08A	TCGA-A2-A3XY	TCGA-62-A472	TCGA-55-A4DF	TCGA-49-AAR0	TCGA-55-8621	TCGA-49-AARN	TCGA-55-A490	TCGA-43-2578	TCGA-85-A50Z	TCGA-43-5670	TCGA-85-A512	TCGA-43-2581	TCGA-85-A50Z	TCGA-BR-A4J4		TCGA-BR-A4J5		TCGA-BR-A4IY		TCGA-EE-A29G
TCGA-A8-A08G	TCGA-A2-A3XZ	TCGA-A8-A096	TCGA-BH-A0B5	TCGA-A8-A08B	TCGA-A2-A3XZ	TCGA-64-1676	TCGA-55-A4DG	TCGA-49-AAR2	TCGA-55-A48X	TCGA-49-AARO	TCGA-55-A491	TCGA-43-2581	TCGA-85-A510	TCGA-43-6143	TCGA-85-A513	TCGA-43-3394	TCGA-85-A510	TCGA-BR-A4J5		TCGA-BR-A4J6		TCGA-BR-A4IZ		TCGA-EE-A29H
TCGA-A8-A08H	TCGA-A2-A3Y0	TCGA-A8-A097	TCGA-BH-A0B7	TCGA-A8-A08C	TCGA-A2-A3Y0	TCGA-64-1677	TCGA-55-A57B	TCGA-49-AAR3	TCGA-55-A48Y	TCGA-49-AARQ	TCGA-55-A492	TCGA-43-3394	TCGA-85-A512	TCGA-43-6647	TCGA-85-A53L	TCGA-43-3920	TCGA-85-A512	TCGA-BR-A4J6		TCGA-BR-A4J7		TCGA-BR-A4J1		TCGA-EE-A29L
TCGA-A8-A08I	TCGA-A2-A4RW	TCGA-A8-A099	TCGA-BH-A0B9	TCGA-A8-A08F	TCGA-A2-A4RW	TCGA-64-1678		TCGA-49-AAR4	TCGA-55-A48Z	TCGA-49-AARR	TCGA-55-A493	TCGA-43-3920	TCGA-85-A513	TCGA-43-6771	TCGA-85-A5B5	TCGA-43-5668	TCGA-85-A513	TCGA-BR-A4J7		TCGA-BR-A4J8		TCGA-BR-A4J2		TCGA-EE-A29M
TCGA-A8-A08J	TCGA-A2-A4RX	TCGA-A8-A09A	TCGA-BH-A0BA	TCGA-A8-A08G	TCGA-A2-A4RX	TCGA-64-1679		TCGA-49-AAR9	TCGA-55-A490	TCGA-53-7624	TCGA-55-A494	TCGA-43-5668	TCGA-85-A53L	TCGA-43-6773		TCGA-43-5670	TCGA-85-A53L	TCGA-BR-A4J8		TCGA-BR-A4J9		TCGA-BR-A4J4		TCGA-EE-A29N
TCGA-A8-A08L	TCGA-A2-A4RY	TCGA-A8-A09B	TCGA-BH-A0BC	TCGA-A8-A08H	TCGA-A2-A4RY	TCGA-64-1680		TCGA-49-AARE	TCGA-55-A491	TCGA-53-7626	TCGA-55-A4DF	TCGA-43-5670	TCGA-85-A5B5	TCGA-43-7656		TCGA-43-6771	TCGA-85-A5B5	TCGA-BR-A4J9		TCGA-BR-A4PD		TCGA-BR-A4J5		TCGA-EE-A29P
TCGA-A8-A08O	TCGA-A2-A4S0	TCGA-A8-A09C	TCGA-BH-A0BD	TCGA-A8-A08I	TCGA-A2-A4S0	TCGA-64-1681		TCGA-49-AARN	TCGA-55-A492	TCGA-53-7813	TCGA-55-A4DG	TCGA-43-6143		TCGA-43-7657		TCGA-43-7656		TCGA-BR-A4PD		TCGA-BR-A4PF		TCGA-BR-A4J6		TCGA-EE-A29Q
TCGA-A8-A08P	TCGA-A2-A4S1	TCGA-A8-A09D	TCGA-BH-A0BF	TCGA-A8-A08J	TCGA-A2-A4S1	TCGA-64-5774		TCGA-49-AARO	TCGA-55-A493	TCGA-53-A4EZ	TCGA-55-A57B	TCGA-43-6647		TCGA-43-8115		TCGA-43-7657		TCGA-BR-A4PF		TCGA-BR-A4QI		TCGA-BR-A4J7		TCGA-EE-A29R
TCGA-A8-A08R	TCGA-A2-A4S2	TCGA-A8-A09G	TCGA-BH-A0BG	TCGA-A8-A08L	TCGA-A2-A4S2	TCGA-64-5775		TCGA-49-AARQ	TCGA-55-A494	TCGA-62-A46O		TCGA-43-6771		TCGA-43-A474		TCGA-43-8115		TCGA-BR-A4QI		TCGA-CD-5798		TCGA-BR-A4J8		TCGA-EE-A29T
TCGA-A8-A08T	TCGA-A2-A4S3	TCGA-A8-A09I	TCGA-BH-A0BJ	TCGA-A8-A08O	TCGA-A2-A4S3	TCGA-64-5778		TCGA-49-AARR	TCGA-55-A4DF	TCGA-62-A46R		TCGA-43-6773		TCGA-43-A475		TCGA-43-A474		TCGA-CD-5798		TCGA-CD-5799		TCGA-BR-A4J9		TCGA-EE-A29V
TCGA-A8-A08X	TCGA-BH-A0AU	TCGA-A8-A09M	TCGA-BH-A0BL	TCGA-A8-A08P	TCGA-BH-A0AV	TCGA-64-5781		TCGA-53-7624	TCGA-55-A4DG	TCGA-62-A46S		TCGA-43-7656		TCGA-43-A56U		TCGA-43-A475		TCGA-CD-5799		TCGA-CD-5800		TCGA-BR-A4PD		TCGA-EE-A29X
TCGA-A8-A08Z	TCGA-BH-A0AV	TCGA-A8-A09N	TCGA-BH-A0BM	TCGA-A8-A08R	TCGA-BH-A0AW	TCGA-67-3770		TCGA-53-7626	TCGA-55-A57B	TCGA-62-A470		TCGA-43-7657		TCGA-43-A56V		TCGA-43-A56U		TCGA-CD-5800		TCGA-CD-5801		TCGA-BR-A4PF		TCGA-EE-A2A1
TCGA-A8-A090	TCGA-BH-A0AW	TCGA-A8-A09Q	TCGA-BH-A0BO	TCGA-A8-A08S	TCGA-BH-A0AZ	TCGA-67-3771		TCGA-53-7813		TCGA-62-A471		TCGA-43-8115		TCGA-46-3765		TCGA-43-A56V		TCGA-CD-5801		TCGA-CD-5803		TCGA-BR-A4QI		TCGA-EE-A2A2
TCGA-A8-A091	TCGA-BH-A0AY	TCGA-A8-A09R	TCGA-BH-A0BP	TCGA-A8-A08T	TCGA-BH-A0B0	TCGA-67-3772		TCGA-53-A4EZ		TCGA-62-A472		TCGA-43-A474		TCGA-46-3767		TCGA-46-3765		TCGA-CD-5803		TCGA-CD-5804		TCGA-BR-A4QL		TCGA-EE-A2A5
TCGA-A8-A092	TCGA-BH-A0AZ	TCGA-A8-A09T	TCGA-BH-A0BQ	TCGA-A8-A08X	TCGA-BH-A0B1	TCGA-67-3773		TCGA-62-A46O		TCGA-64-1676		TCGA-43-A475		TCGA-46-3768		TCGA-46-3766		TCGA-CD-5804		TCGA-CD-8524		TCGA-BR-A4QM		TCGA-EE-A2A6
TCGA-A8-A093	TCGA-BH-A0B0	TCGA-A8-A09V	TCGA-BH-A0BR	TCGA-A8-A08Z	TCGA-BH-A0B4	TCGA-67-3774		TCGA-62-A46R		TCGA-64-1677		TCGA-43-A56U		TCGA-46-3769		TCGA-46-3767		TCGA-CD-5813		TCGA-CD-8526		TCGA-CD-5798		TCGA-EE-A2GB
TCGA-A8-A094	TCGA-BH-A0B1	TCGA-A8-A09W	TCGA-BH-A0BS	TCGA-A8-A090	TCGA-BH-A0B6	TCGA-67-6215		TCGA-62-A46S		TCGA-64-1678		TCGA-43-A56V		TCGA-46-6025		TCGA-46-3768		TCGA-CD-8524		TCGA-CD-8528		TCGA-CD-5799		TCGA-EE-A2GD
TCGA-A8-A095	TCGA-BH-A0B3	TCGA-A8-A09X	TCGA-BH-A0BT	TCGA-A8-A091	TCGA-BH-A0B8	TCGA-67-6216		TCGA-62-A470		TCGA-64-1679		TCGA-46-3765		TCGA-46-6026		TCGA-46-3769		TCGA-CD-8526		TCGA-CD-8529		TCGA-CD-5800		TCGA-EE-A2GE
TCGA-A8-A096	TCGA-BH-A0B4	TCGA-A8-A09Z	TCGA-BH-A0BV	TCGA-A8-A092	TCGA-BH-A0B9	TCGA-67-6217		TCGA-62-A471		TCGA-64-1680		TCGA-46-3766		TCGA-51-4079		TCGA-46-6025		TCGA-CD-8528		TCGA-CD-8530		TCGA-CD-5801		TCGA-EE-A2GH
TCGA-A8-A097	TCGA-BH-A0B5	TCGA-A8-A0A1	TCGA-BH-A0BW	TCGA-A8-A093	TCGA-BH-A0BD	TCGA-69-7760		TCGA-62-A472		TCGA-64-1681		TCGA-46-3767		TCGA-51-4080		TCGA-46-6026		TCGA-CD-8529		TCGA-CD-8531		TCGA-CD-5803		TCGA-EE-A2GI
TCGA-A8-A099	TCGA-BH-A0B7	TCGA-A8-A0A2	TCGA-BH-A0BZ	TCGA-A8-A094	TCGA-BH-A0BF	TCGA-69-7761		TCGA-64-1676		TCGA-64-5774		TCGA-46-3768		TCGA-52-7622		TCGA-51-4079		TCGA-CD-8530		TCGA-CD-8532		TCGA-CD-5804		TCGA-EE-A2GJ
TCGA-A8-A09A	TCGA-BH-A0B8	TCGA-A8-A0A4	TCGA-BH-A0C0	TCGA-A8-A095	TCGA-BH-A0BG	TCGA-69-7763		TCGA-64-1677		TCGA-64-5775		TCGA-46-3769		TCGA-52-7809		TCGA-51-4080		TCGA-CD-8531		TCGA-CD-8534		TCGA-CD-5813		TCGA-EE-A2GK
TCGA-A8-A09B	TCGA-BH-A0B9	TCGA-A8-A0A7	TCGA-BH-A0C1	TCGA-A8-A096	TCGA-BH-A0BL	TCGA-69-7764		TCGA-64-1679		TCGA-64-5778		TCGA-46-6025		TCGA-52-7810		TCGA-51-6867		TCGA-CD-8532		TCGA-CD-8535		TCGA-CD-8524		TCGA-EE-A2GL
TCGA-A8-A09C	TCGA-BH-A0BA	TCGA-A8-A0A9	TCGA-BH-A0C3	TCGA-A8-A097	TCGA-BH-A0BM	TCGA-69-7765		TCGA-64-1680		TCGA-64-5779		TCGA-46-6026		TCGA-52-7811		TCGA-52-7622		TCGA-CD-8534		TCGA-CD-8536		TCGA-CD-8525		TCGA-EE-A2GP
TCGA-A8-A09D	TCGA-BH-A0BC	TCGA-A8-A0AB	TCGA-BH-A0C7	TCGA-A8-A099	TCGA-BH-A0BO	TCGA-69-7980		TCGA-64-1681		TCGA-64-5781		TCGA-51-4079		TCGA-52-7812		TCGA-52-7809		TCGA-CD-8535		TCGA-CD-A486		TCGA-CD-8526		TCGA-EE-A2GS
TCGA-A8-A09G	TCGA-BH-A0BD	TCGA-A8-A0AD	TCGA-BH-A0DE	TCGA-A8-A09A	TCGA-BH-A0BP	TCGA-69-8253		TCGA-64-5774		TCGA-64-5815		TCGA-51-4080		TCGA-56-1622		TCGA-52-7810		TCGA-CD-8536		TCGA-CD-A487		TCGA-CD-8527		TCGA-EE-A2GT
TCGA-A8-A09I	TCGA-BH-A0BF	TCGA-AC-A23C	TCGA-BH-A0DG	TCGA-A8-A09B	TCGA-BH-A0BR	TCGA-69-8254		TCGA-64-5775		TCGA-67-3770		TCGA-51-6867		TCGA-56-5897		TCGA-52-7811		TCGA-CD-A486		TCGA-CD-A489		TCGA-CD-8528		TCGA-EE-A2GU
TCGA-A8-A09M	TCGA-BH-A0BG	TCGA-AC-A23E	TCGA-BH-A0DH	TCGA-A8-A09C	TCGA-BH-A0BS	TCGA-69-8255		TCGA-64-5778		TCGA-67-3771		TCGA-52-7622		TCGA-56-6545		TCGA-52-7812		TCGA-CD-A487		TCGA-CD-A48A		TCGA-CD-8529		TCGA-EE-A2M5
TCGA-A8-A09N	TCGA-BH-A0BJ	TCGA-AC-A23H	TCGA-BH-A0DI	TCGA-A8-A09D	TCGA-BH-A0BW	TCGA-69-8453		TCGA-64-5779		TCGA-67-3772		TCGA-52-7809		TCGA-56-6546		TCGA-56-1622		TCGA-CD-A489		TCGA-CD-A48C		TCGA-CD-8530		TCGA-EE-A2MC
TCGA-A8-A09Q	TCGA-BH-A0BL	TCGA-AC-A2B8	TCGA-BH-A0DK	TCGA-A8-A09E	TCGA-BH-A0C1	TCGA-69-A59K		TCGA-64-5781		TCGA-67-3773		TCGA-52-7810		TCGA-56-7221		TCGA-56-5897		TCGA-CD-A48A		TCGA-CD-A4MG		TCGA-CD-8531		TCGA-EE-A2ME
TCGA-A8-A09R	TCGA-BH-A0BM	TCGA-AC-A2BK	TCGA-BH-A0DL	TCGA-A8-A09G	TCGA-BH-A0C7	TCGA-71-6725		TCGA-64-5815		TCGA-67-3774		TCGA-52-7811		TCGA-56-7223		TCGA-56-6545		TCGA-CD-A48C		TCGA-CD-A4MH		TCGA-CD-8532		TCGA-EE-A2MF
TCGA-A8-A09T	TCGA-BH-A0BO	TCGA-AC-A2BM	TCGA-BH-A0DO	TCGA-A8-A09I	TCGA-BH-A0DE	TCGA-71-8520		TCGA-67-3771		TCGA-67-6215		TCGA-52-7812		TCGA-56-7579		TCGA-56-6546		TCGA-CD-A4MG		TCGA-CD-A4MI		TCGA-CD-8533		TCGA-EE-A2MG
TCGA-A8-A09V	TCGA-BH-A0BP	TCGA-AC-A2FB	TCGA-BH-A0DP	TCGA-A8-A09K	TCGA-BH-A0DH	TCGA-73-4658		TCGA-67-3772		TCGA-67-6216		TCGA-56-1622		TCGA-56-7580		TCGA-56-7221		TCGA-CD-A4MH		TCGA-CD-A4MJ		TCGA-CD-8534		TCGA-EE-A2MH
TCGA-A8-A09W	TCGA-BH-A0BQ	TCGA-AC-A2FF	TCGA-BH-A0DQ	TCGA-A8-A09M	TCGA-BH-A0DI	TCGA-73-4659		TCGA-67-3773		TCGA-67-6217		TCGA-56-5897		TCGA-56-7582		TCGA-56-7223		TCGA-CD-A4MI		TCGA-CG-4301		TCGA-CD-8535		TCGA-EE-A2MK
TCGA-A8-A09X	TCGA-BH-A0BR	TCGA-AC-A2FG	TCGA-BH-A0DS	TCGA-A8-A09N	TCGA-BH-A0DL	TCGA-73-4662		TCGA-67-3774		TCGA-69-7760		TCGA-56-6545		TCGA-56-7730		TCGA-56-7579		TCGA-CD-A4MJ		TCGA-CG-4304		TCGA-CD-8536		TCGA-EE-A2ML
TCGA-A8-A09Z	TCGA-BH-A0BS	TCGA-AC-A2FK	TCGA-BH-A0DT	TCGA-A8-A09Q	TCGA-BH-A0DO	TCGA-73-4666		TCGA-67-6215		TCGA-69-7761		TCGA-56-6546		TCGA-56-7731		TCGA-56-7580		TCGA-CG-4301		TCGA-CG-4305		TCGA-CD-A486		TCGA-EE-A2MN
TCGA-A8-A0A1	TCGA-BH-A0BT	TCGA-AC-A2FO	TCGA-BH-A0DV	TCGA-A8-A09R	TCGA-BH-A0DQ	TCGA-73-4668		TCGA-67-6216		TCGA-69-7763		TCGA-56-7221		TCGA-56-7822		TCGA-56-7582		TCGA-CG-4304		TCGA-CG-4306		TCGA-CD-A487		TCGA-EE-A2MP
TCGA-A8-A0A2	TCGA-BH-A0BV	TCGA-AC-A2QH	TCGA-BH-A0DX	TCGA-A8-A09T	TCGA-BH-A0DS	TCGA-73-4670		TCGA-67-6217		TCGA-69-7764		TCGA-56-7223		TCGA-56-8082		TCGA-56-7730		TCGA-CG-4305		TCGA-CG-4436		TCGA-CD-A489		TCGA-EE-A2MQ
TCGA-A8-A0A4	TCGA-BH-A0BW	TCGA-AC-A3HN	TCGA-BH-A0DZ	TCGA-A8-A09V	TCGA-BH-A0DV	TCGA-73-4675		TCGA-69-7760		TCGA-69-7765		TCGA-56-7579		TCGA-56-8083		TCGA-56-7731		TCGA-CG-4306		TCGA-CG-4438		TCGA-CD-A48A		TCGA-EE-A2MR
TCGA-A8-A0A7	TCGA-BH-A0BZ	TCGA-AC-A3OD	TCGA-BH-A0E0	TCGA-A8-A09W	TCGA-BH-A0DX	TCGA-73-4676		TCGA-69-7761		TCGA-69-7973		TCGA-56-7580		TCGA-56-8201		TCGA-56-7822		TCGA-CG-4436		TCGA-CG-4440		TCGA-CD-A48C		TCGA-EE-A2MS
TCGA-A8-A0A9	TCGA-BH-A0C0	TCGA-AC-A3QP	TCGA-BH-A0E1	TCGA-A8-A09X	TCGA-BH-A0DZ	TCGA-73-4677		TCGA-69-7763		TCGA-69-7974		TCGA-56-7582		TCGA-56-8304		TCGA-56-8082		TCGA-CG-4438		TCGA-CG-4441		TCGA-CD-A4MG		TCGA-EE-A2MT
TCGA-A8-A0AB	TCGA-BH-A0C1	TCGA-AC-A3QQ	TCGA-BH-A0E2	TCGA-A8-A09Z	TCGA-BH-A0E1	TCGA-73-7498		TCGA-69-7764		TCGA-69-7978		TCGA-56-7730		TCGA-56-8305		TCGA-56-8083		TCGA-CG-4440		TCGA-CG-4442		TCGA-CD-A4MH		TCGA-EE-A2MU
TCGA-A8-A0AD	TCGA-BH-A0C3	TCGA-AC-A3W5	TCGA-BH-A0E6	TCGA-A8-A0A1	TCGA-BH-A0E2	TCGA-73-7499		TCGA-69-7765		TCGA-69-7980		TCGA-56-7731		TCGA-56-8308		TCGA-56-8304		TCGA-CG-4441		TCGA-CG-4443		TCGA-CD-A4MI		TCGA-EE-A3AA
TCGA-AC-A23C	TCGA-BH-A0C7	TCGA-AC-A3YI	TCGA-BH-A0E7	TCGA-A8-A0A2	TCGA-BH-A0E6	TCGA-73-A9RS		TCGA-69-7973		TCGA-69-8253		TCGA-56-7822		TCGA-56-8503		TCGA-56-8305		TCGA-CG-4442		TCGA-CG-4444		TCGA-CD-A4MJ		TCGA-EE-A3AB
TCGA-AC-A23E	TCGA-BH-A0DD	TCGA-AC-A3YJ	TCGA-BH-A0E9	TCGA-A8-A0A4	TCGA-BH-A0E7	TCGA-75-5122		TCGA-69-7974		TCGA-69-8254		TCGA-56-8082		TCGA-56-8504		TCGA-56-8308		TCGA-CG-4443		TCGA-CG-4449		TCGA-CG-4301		TCGA-EE-A3AC
TCGA-AC-A23G	TCGA-BH-A0DE	TCGA-AC-A4ZE	TCGA-BH-A0EA	TCGA-A8-A0A7	TCGA-BH-A0E9	TCGA-75-5126		TCGA-69-7978		TCGA-69-8255		TCGA-56-8083		TCGA-56-8622		TCGA-56-8503		TCGA-CG-4444		TCGA-CG-4462		TCGA-CG-4304		TCGA-EE-A3AF
TCGA-AC-A23H	TCGA-BH-A0DG	TCGA-AC-A5EH	TCGA-BH-A0EB	TCGA-A8-A0A9	TCGA-BH-A0EA	TCGA-75-5147		TCGA-69-7980		TCGA-69-8453		TCGA-56-8201		TCGA-56-8624		TCGA-56-8504		TCGA-CG-4449		TCGA-CG-4465		TCGA-CG-4305		TCGA-EE-A3AG
TCGA-AC-A2B8	TCGA-BH-A0DH	TCGA-AC-A5XS	TCGA-BH-A0EE	TCGA-A8-A0AB	TCGA-BH-A0EB	TCGA-75-6203		TCGA-69-8253		TCGA-69-A59K		TCGA-56-8304		TCGA-56-8625		TCGA-56-8622		TCGA-CG-4462		TCGA-CG-4466		TCGA-CG-4306		TCGA-EE-A3AH
TCGA-AC-A2BK	TCGA-BH-A0DI	TCGA-AC-A5XU	TCGA-BH-A0EI	TCGA-A8-A0AD	TCGA-BH-A0EE	TCGA-75-6205		TCGA-69-8254		TCGA-71-6725		TCGA-56-8305		TCGA-56-8626		TCGA-56-8623		TCGA-CG-4465		TCGA-CG-4469		TCGA-CG-4436		TCGA-ER-A193
TCGA-AC-A2BM	TCGA-BH-A0DK	TCGA-AC-A62X	TCGA-BH-A0GY	TCGA-AC-A23C	TCGA-BH-A0EI	TCGA-75-6207		TCGA-69-8255		TCGA-71-8520		TCGA-56-8308		TCGA-56-8628		TCGA-56-8624		TCGA-CG-4466		TCGA-CG-4474		TCGA-CG-4438		TCGA-ER-A194
TCGA-AC-A2FB	TCGA-BH-A0DL	TCGA-AC-A62Y	TCGA-BH-A0GZ	TCGA-AC-A23E	TCGA-BH-A0GY	TCGA-75-7027		TCGA-71-6725		TCGA-73-4658		TCGA-56-8503		TCGA-56-A49D		TCGA-56-8625		TCGA-CG-4469		TCGA-CG-4475		TCGA-CG-4440		TCGA-ER-A195
TCGA-AC-A2FE	TCGA-BH-A0DO	TCGA-AC-A6IV	TCGA-BH-A0H0	TCGA-AC-A23G	TCGA-BH-A0GZ	TCGA-75-7030		TCGA-73-4658		TCGA-73-4659		TCGA-56-8504		TCGA-56-A4BW		TCGA-56-8626		TCGA-CG-4472		TCGA-CG-4476		TCGA-CG-4441		TCGA-ER-A196
TCGA-AC-A2FF	TCGA-BH-A0DP	TCGA-AC-A6IW	TCGA-BH-A0H3	TCGA-AC-A23H	TCGA-BH-A0H0	TCGA-75-7031		TCGA-73-4659		TCGA-73-4662		TCGA-56-8622		TCGA-56-A4BY		TCGA-56-8628		TCGA-CG-4474		TCGA-CG-4477		TCGA-CG-4442		TCGA-ER-A197
TCGA-AC-A2FG	TCGA-BH-A0DQ	TCGA-AC-A6IX	TCGA-BH-A0H5	TCGA-AC-A2B8	TCGA-BH-A0H3	TCGA-78-7145		TCGA-73-4662		TCGA-73-4666		TCGA-56-8623		TCGA-56-A4ZJ		TCGA-56-A49D		TCGA-CG-4475		TCGA-D7-5577		TCGA-CG-4443		TCGA-ER-A198
TCGA-AC-A2FK	TCGA-BH-A0DS	TCGA-AC-A6NO	TCGA-BH-A0H6	TCGA-AC-A2BK	TCGA-BH-A0H6	TCGA-78-7147		TCGA-73-4666		TCGA-73-4668		TCGA-56-8624		TCGA-56-A62T		TCGA-56-A4BW		TCGA-CG-4476		TCGA-D7-5578		TCGA-CG-4444		TCGA-ER-A199
TCGA-AC-A2FM	TCGA-BH-A0DT	TCGA-AC-A7VB	TCGA-BH-A0H7	TCGA-AC-A2BM	TCGA-BH-A0H9	TCGA-78-7148		TCGA-73-4668		TCGA-73-4670		TCGA-56-8625		TCGA-58-A46K		TCGA-56-A4BX		TCGA-CG-4477		TCGA-D7-6518		TCGA-CG-4449		TCGA-ER-A19A
TCGA-AC-A2FO	TCGA-BH-A0DV	TCGA-AC-A7VC	TCGA-BH-A0H9	TCGA-AC-A2FE	TCGA-BH-A0HB	TCGA-78-7149		TCGA-73-4670		TCGA-73-4675		TCGA-56-8626		TCGA-58-A46L		TCGA-56-A4BY		TCGA-D7-5577		TCGA-D7-6519		TCGA-CG-4460		TCGA-ER-A19B
TCGA-AC-A2QH	TCGA-BH-A0DX	TCGA-AC-A8OP	TCGA-BH-A0HA	TCGA-AC-A2FG	TCGA-BH-A0HF	TCGA-78-7150		TCGA-73-4675		TCGA-73-4676		TCGA-56-8628		TCGA-58-A46M		TCGA-56-A4ZJ		TCGA-D7-5578		TCGA-D7-6520		TCGA-CG-4462		TCGA-ER-A19D
TCGA-AC-A2QI	TCGA-BH-A0DZ	TCGA-AC-A8OQ	TCGA-BH-A0HB	TCGA-AC-A2FK	TCGA-BH-A0HI	TCGA-78-7152		TCGA-73-4676		TCGA-73-4677		TCGA-56-A49D		TCGA-58-A46N		TCGA-56-A4ZK		TCGA-D7-6518		TCGA-D7-6521		TCGA-CG-4465		TCGA-ER-A19E
TCGA-AC-A2QJ	TCGA-BH-A0E0	TCGA-AC-A8OR	TCGA-BH-A0HI	TCGA-AC-A2FM	TCGA-BH-A0HK	TCGA-78-7153		TCGA-73-4677		TCGA-73-7498		TCGA-56-A4BW		TCGA-60-2695		TCGA-56-A5DR		TCGA-D7-6519		TCGA-D7-6522		TCGA-CG-4466		TCGA-ER-A19G
TCGA-AC-A3BB	TCGA-BH-A0E1	TCGA-AC-A8OS	TCGA-BH-A0HK	TCGA-AC-A2FO	TCGA-BH-A0HL	TCGA-78-7154		TCGA-73-7498		TCGA-73-7499		TCGA-56-A4BX		TCGA-60-2697		TCGA-56-A62T		TCGA-D7-6520		TCGA-D7-6524		TCGA-CG-4469		TCGA-ER-A19H
TCGA-AC-A3EH	TCGA-BH-A0E2	TCGA-AN-A03Y	TCGA-BH-A0HP	TCGA-AC-A2QH	TCGA-BH-A0HN	TCGA-78-7155		TCGA-73-7499		TCGA-73-A9RS		TCGA-56-A4BY		TCGA-60-2698		TCGA-58-A46K		TCGA-D7-6521		TCGA-D7-6525		TCGA-CG-4472		TCGA-ER-A19J
TCGA-AC-A3HN	TCGA-BH-A0E6	TCGA-AN-A041	TCGA-BH-A0HQ	TCGA-AC-A2QI	TCGA-BH-A0HP	TCGA-78-7156		TCGA-73-A9RS		TCGA-75-5122		TCGA-56-A4ZJ		TCGA-60-2703		TCGA-58-A46L		TCGA-D7-6522		TCGA-D7-6526		TCGA-CG-4474		TCGA-ER-A19K
TCGA-AC-A3OD	TCGA-BH-A0E7	TCGA-AN-A046	TCGA-BH-A0HU	TCGA-AC-A2QJ	TCGA-BH-A0HQ	TCGA-78-7158		TCGA-75-5122		TCGA-75-5126		TCGA-56-A4ZK		TCGA-60-2704		TCGA-58-A46M		TCGA-D7-6524		TCGA-D7-6527		TCGA-CG-4475		TCGA-ER-A19L
TCGA-AC-A3QP	TCGA-BH-A0E9	TCGA-AN-A0AJ	TCGA-BH-A0HW	TCGA-AC-A3BB	TCGA-BH-A0HU	TCGA-78-7159		TCGA-75-5126		TCGA-75-5147		TCGA-56-A5DR		TCGA-60-2706		TCGA-58-A46N		TCGA-D7-6525		TCGA-D7-6528		TCGA-CG-4476		TCGA-ER-A19N
TCGA-AC-A3QQ	TCGA-BH-A0EA	TCGA-AN-A0AK	TCGA-BH-A0HX	TCGA-AC-A3EH	TCGA-BH-A0HW	TCGA-78-7160		TCGA-75-5147		TCGA-75-6203		TCGA-56-A62T		TCGA-60-2707		TCGA-60-2695		TCGA-D7-6526		TCGA-D7-6815		TCGA-CG-4477		TCGA-ER-A19P
TCGA-AC-A3TM	TCGA-BH-A0EB	TCGA-AN-A0AL	TCGA-BH-A0HY	TCGA-AC-A3HN	TCGA-BH-A0HX	TCGA-78-7161		TCGA-75-6203		TCGA-75-6205		TCGA-58-A46K		TCGA-60-2708		TCGA-60-2696		TCGA-D7-6527		TCGA-D7-6817		TCGA-D7-5577		TCGA-ER-A19Q
TCGA-AC-A3TN	TCGA-BH-A0EE	TCGA-AN-A0AM	TCGA-BH-A0W3	TCGA-AC-A3OD	TCGA-BH-A0HY	TCGA-78-7163		TCGA-75-6205		TCGA-75-6207		TCGA-58-A46L		TCGA-60-2711		TCGA-60-2697		TCGA-D7-6528		TCGA-D7-6818		TCGA-D7-5578		TCGA-ER-A19S
TCGA-AC-A3W5	TCGA-BH-A0EI	TCGA-AN-A0AR	TCGA-BH-A0W4	TCGA-AC-A3QP	TCGA-BH-A0RX	TCGA-78-7166		TCGA-75-6207		TCGA-75-7027		TCGA-58-A46M		TCGA-60-2713		TCGA-60-2698		TCGA-D7-6815		TCGA-D7-6820		TCGA-D7-6518		TCGA-ER-A19T
TCGA-AC-A3W6	TCGA-BH-A0GY	TCGA-AN-A0AS	TCGA-BH-A0W5	TCGA-AC-A3QQ	TCGA-BH-A0W3	TCGA-78-7167		TCGA-75-7027		TCGA-75-7030		TCGA-58-A46N		TCGA-60-2714		TCGA-60-2703		TCGA-D7-6817		TCGA-D7-6822		TCGA-D7-6519		TCGA-ER-A19W
TCGA-AC-A3W7	TCGA-BH-A0GZ	TCGA-AN-A0AT	TCGA-BH-A0W7	TCGA-AC-A3TM	TCGA-BH-A0W4	TCGA-78-7535		TCGA-75-7031		TCGA-75-7031		TCGA-60-2695		TCGA-60-2716		TCGA-60-2704		TCGA-D7-6818		TCGA-D7-8570		TCGA-D7-6520		TCGA-ER-A1A1
TCGA-AC-A3YI	TCGA-BH-A0H0	TCGA-AN-A0FD	TCGA-BH-A0WA	TCGA-AC-A3TN	TCGA-BH-A0W5	TCGA-78-7536		TCGA-78-7145		TCGA-78-7145		TCGA-60-2697		TCGA-60-2719		TCGA-60-2706		TCGA-D7-6820		TCGA-D7-8572		TCGA-D7-6521		TCGA-ER-A2NB
TCGA-AC-A3YJ	TCGA-BH-A0H3	TCGA-AN-A0FF	TCGA-BH-A18F	TCGA-AC-A3W5	TCGA-BH-A0W7	TCGA-78-7537		TCGA-78-7146		TCGA-78-7146		TCGA-60-2698		TCGA-60-2720		TCGA-60-2707		TCGA-D7-6822		TCGA-D7-8573		TCGA-D7-6522		TCGA-ER-A2NC
TCGA-AC-A4ZE	TCGA-BH-A0H5	TCGA-AN-A0FJ	TCGA-BH-A18G	TCGA-AC-A3W6	TCGA-BH-A0WA	TCGA-78-7539		TCGA-78-7147		TCGA-78-7147		TCGA-60-2703		TCGA-60-2721		TCGA-60-2708		TCGA-D7-8570		TCGA-D7-8574		TCGA-D7-6524		TCGA-ER-A2ND
TCGA-AC-A5EH	TCGA-BH-A0H6	TCGA-AN-A0FK	TCGA-BH-A18H	TCGA-AC-A3W7	TCGA-BH-A18F	TCGA-78-7540		TCGA-78-7148		TCGA-78-7148		TCGA-60-2704		TCGA-60-2723		TCGA-60-2711		TCGA-D7-8572		TCGA-D7-8575		TCGA-D7-6525		TCGA-ER-A2NE
TCGA-AC-A5XS	TCGA-BH-A0H7	TCGA-AN-A0FL	TCGA-BH-A18I	TCGA-AC-A3YI	TCGA-BH-A18G	TCGA-78-7542		TCGA-78-7149		TCGA-78-7149		TCGA-60-2706		TCGA-60-2724		TCGA-60-2712		TCGA-D7-8573		TCGA-D7-8576		TCGA-D7-6526		TCGA-ER-A2NF
TCGA-AC-A5XU	TCGA-BH-A0H9	TCGA-AN-A0FN	TCGA-BH-A18J	TCGA-AC-A3YJ	TCGA-BH-A18H	TCGA-78-7633		TCGA-78-7150		TCGA-78-7150		TCGA-60-2707		TCGA-60-2725		TCGA-60-2713		TCGA-D7-8574		TCGA-D7-8578		TCGA-D7-6527		TCGA-ER-A2NG
TCGA-AC-A62V	TCGA-BH-A0HA	TCGA-AN-A0FS	TCGA-BH-A18L	TCGA-AC-A4ZE	TCGA-BH-A18I	TCGA-78-8640		TCGA-78-7152		TCGA-78-7152		TCGA-60-2708		TCGA-63-5128		TCGA-60-2714		TCGA-D7-8575		TCGA-D7-8579		TCGA-D7-6528		TCGA-ER-A2NH
TCGA-AC-A62X	TCGA-BH-A0HB	TCGA-AN-A0FT	TCGA-BH-A18M	TCGA-AC-A5EH	TCGA-BH-A18J	TCGA-78-8648		TCGA-78-7153		TCGA-78-7153		TCGA-60-2711		TCGA-63-5131		TCGA-60-2715		TCGA-D7-8576		TCGA-D7-A4YT		TCGA-D7-6815		TCGA-ER-A3ET
TCGA-AC-A62Y	TCGA-BH-A0HF	TCGA-AN-A0FV	TCGA-BH-A18N	TCGA-AC-A5XS	TCGA-BH-A18L	TCGA-78-8655		TCGA-78-7154		TCGA-78-7154		TCGA-60-2713		TCGA-63-6202		TCGA-60-2716		TCGA-D7-8578		TCGA-D7-A4YU		TCGA-D7-6817		TCGA-ER-A42H
TCGA-AC-A6IV	TCGA-BH-A0HI	TCGA-AN-A0FW	TCGA-BH-A18P	TCGA-AC-A5XU	TCGA-BH-A18M	TCGA-78-8660		TCGA-78-7155		TCGA-78-7155		TCGA-60-2714		TCGA-63-7020		TCGA-60-2719		TCGA-D7-8579		TCGA-D7-A4YV		TCGA-D7-6818		TCGA-ER-A42L
TCGA-AC-A6IW	TCGA-BH-A0HK	TCGA-AN-A0FX	TCGA-BH-A18Q	TCGA-AC-A62V	TCGA-BH-A18N	TCGA-78-8662		TCGA-78-7156		TCGA-78-7156		TCGA-60-2716		TCGA-63-7022		TCGA-60-2720		TCGA-D7-A4YT		TCGA-D7-A4YX		TCGA-D7-6820		TCGA-FR-A3R1
TCGA-AC-A6IX	TCGA-BH-A0HL	TCGA-AN-A0FY	TCGA-BH-A18R	TCGA-AC-A62X	TCGA-BH-A18T	TCGA-80-5608		TCGA-78-7158		TCGA-78-7158		TCGA-60-2719		TCGA-63-7023		TCGA-60-2721		TCGA-D7-A4YU		TCGA-D7-A4YY		TCGA-D7-6822		TCGA-FR-A3YN
TCGA-AC-A6NO	TCGA-BH-A0HN	TCGA-AN-A0FZ	TCGA-BH-A18S	TCGA-AC-A62Y	TCGA-BH-A1EN	TCGA-83-5908		TCGA-78-7159		TCGA-78-7159		TCGA-60-2720		TCGA-63-A5M9		TCGA-60-2723		TCGA-D7-A4YV		TCGA-D7-A4Z0		TCGA-D7-8570		TCGA-FR-A3YO
TCGA-AC-A7VB	TCGA-BH-A0HP	TCGA-AN-A0XL	TCGA-BH-A18T	TCGA-AC-A6IV	TCGA-BH-A1ES	TCGA-86-6562		TCGA-78-7160		TCGA-78-7160		TCGA-60-2721		TCGA-63-A5MB		TCGA-60-2724		TCGA-D7-A4YX		TCGA-D7-A6EV		TCGA-D7-8572		TCGA-FR-A44A
TCGA-AC-A7VC	TCGA-BH-A0HQ	TCGA-AN-A0XN	TCGA-BH-A18U	TCGA-AC-A6IW	TCGA-BH-A1ET	TCGA-86-7713		TCGA-78-7161		TCGA-78-7161		TCGA-60-2723		TCGA-63-A5ML		TCGA-60-2725		TCGA-D7-A4YY		TCGA-D7-A6EY		TCGA-D7-8573		TCGA-FR-A728
TCGA-AC-A8OP	TCGA-BH-A0HU	TCGA-AN-A0XO	TCGA-BH-A18V	TCGA-AC-A6IX	TCGA-BH-A1EV	TCGA-86-7714		TCGA-78-7163		TCGA-78-7163		TCGA-60-2724		TCGA-63-A5MM		TCGA-63-5128		TCGA-D7-A4Z0		TCGA-D7-A6EZ		TCGA-D7-8574		TCGA-FR-A729
TCGA-AC-A8OQ	TCGA-BH-A0HW	TCGA-AN-A0XP	TCGA-BH-A1EN	TCGA-AC-A6NO	TCGA-BH-A1EX	TCGA-86-8054		TCGA-78-7166		TCGA-78-7166		TCGA-60-2725		TCGA-63-A5MR		TCGA-63-5131		TCGA-D7-A6EV		TCGA-D7-A6F2		TCGA-D7-8575		TCGA-FR-A7U8
TCGA-AC-A8OR	TCGA-BH-A0HX	TCGA-AN-A0XS	TCGA-BH-A1EO	TCGA-AC-A7VB	TCGA-BH-A1EY	TCGA-86-8055		TCGA-78-7167		TCGA-78-7167		TCGA-63-5128		TCGA-63-A5MS		TCGA-63-6202		TCGA-D7-A6EY		TCGA-D7-A747		TCGA-D7-8576		TCGA-FR-A7U9
TCGA-AC-A8OS	TCGA-BH-A0HY	TCGA-AN-A0XT	TCGA-BH-A1ET	TCGA-AC-A7VC	TCGA-BH-A1F2	TCGA-86-8056		TCGA-78-7220		TCGA-78-7220		TCGA-63-5131		TCGA-63-A5MU		TCGA-63-7020		TCGA-D7-A6EZ		TCGA-D7-A74A		TCGA-D7-8578		TCGA-FR-A7UA
TCGA-AN-A03Y	TCGA-BH-A0RX	TCGA-AN-A0XU	TCGA-BH-A1EU	TCGA-AC-A8OP	TCGA-BH-A1F5	TCGA-86-8074		TCGA-78-7535		TCGA-78-7535		TCGA-63-6202		TCGA-63-A5MV		TCGA-63-7022		TCGA-D7-A6F2		TCGA-EQ-A4SO		TCGA-D7-8579		TCGA-FR-A8YD
TCGA-AN-A041	TCGA-BH-A0W3	TCGA-AN-A0XW	TCGA-BH-A1EV	TCGA-AC-A8OQ	TCGA-BH-A1F8	TCGA-86-8075		TCGA-78-7536		TCGA-78-7536		TCGA-63-7020		TCGA-63-A5MW		TCGA-63-7023		TCGA-D7-A747		TCGA-F1-6177		TCGA-D7-A4YT		TCGA-FR-A8YE
TCGA-AN-A046	TCGA-BH-A0W4	TCGA-AO-A03L	TCGA-BH-A1EW	TCGA-AC-A8OR	TCGA-BH-A1FG	TCGA-86-8278		TCGA-78-7537		TCGA-78-7537		TCGA-63-7022		TCGA-63-A5MY		TCGA-63-A5M9		TCGA-D7-A74A		TCGA-F1-6874		TCGA-D7-A4YU		TCGA-FS-A1Z7
TCGA-AN-A0AJ	TCGA-BH-A0W5	TCGA-AO-A03M	TCGA-BH-A1EX	TCGA-AC-A8OS	TCGA-BH-A1FH	TCGA-86-8279		TCGA-78-7539		TCGA-78-7539		TCGA-63-7023		TCGA-68-7755		TCGA-63-A5MB		TCGA-EQ-A4SO		TCGA-F1-6875		TCGA-D7-A4YV		TCGA-FS-A1ZA
TCGA-AN-A0AK	TCGA-BH-A0W7	TCGA-AO-A03N	TCGA-BH-A1EY	TCGA-AN-A03Y	TCGA-BH-A1FJ	TCGA-86-8280		TCGA-78-7540		TCGA-78-7540		TCGA-63-A5M9		TCGA-68-7756		TCGA-63-A5ML		TCGA-F1-6177		TCGA-F1-A448		TCGA-D7-A4YX		TCGA-FS-A1ZD
TCGA-AN-A0AL	TCGA-BH-A0WA	TCGA-AO-A03O	TCGA-BH-A1F2	TCGA-AN-A041	TCGA-BH-A1FL	TCGA-86-8281		TCGA-78-7542		TCGA-78-7542		TCGA-63-A5MB		TCGA-68-7757		TCGA-63-A5MM		TCGA-F1-6874		TCGA-F1-A72C		TCGA-D7-A4YY		TCGA-FS-A1ZE
TCGA-AN-A0AM	TCGA-BH-A18F	TCGA-AO-A03P	TCGA-BH-A1F6	TCGA-AN-A046	TCGA-BH-A1FM	TCGA-86-8358		TCGA-78-7633		TCGA-78-7633		TCGA-63-A5ML		TCGA-68-8250		TCGA-63-A5MR		TCGA-F1-6875		TCGA-HF-7132		TCGA-D7-A4Z0		TCGA-FS-A1ZM
TCGA-AN-A0AR	TCGA-BH-A18G	TCGA-AO-A03R	TCGA-BH-A1F8	TCGA-AN-A0AJ	TCGA-BH-A1FR	TCGA-86-8359		TCGA-78-8640		TCGA-78-8640		TCGA-63-A5MM		TCGA-68-8251		TCGA-63-A5MS		TCGA-F1-A448		TCGA-HF-7133		TCGA-D7-A6EV		TCGA-FS-A1ZN
TCGA-AN-A0AS	TCGA-BH-A18H	TCGA-AO-A03T	TCGA-BH-A1FC	TCGA-AN-A0AK	TCGA-BH-A201	TCGA-86-8585		TCGA-78-8655		TCGA-78-8648		TCGA-63-A5MR		TCGA-68-A59J		TCGA-63-A5MU		TCGA-F1-A72C		TCGA-HF-7136		TCGA-D7-A6EY		TCGA-FS-A1ZP
TCGA-AN-A0AT	TCGA-BH-A18I	TCGA-AO-A03U	TCGA-BH-A1FE	TCGA-AN-A0AL	TCGA-BH-A202	TCGA-86-8668		TCGA-78-8660		TCGA-78-8655		TCGA-63-A5MS		TCGA-6A-AB49		TCGA-63-A5MV		TCGA-HF-7132		TCGA-HF-A5NB		TCGA-D7-A6EZ		TCGA-FS-A1ZU
TCGA-AN-A0FD	TCGA-BH-A18J	TCGA-AO-A03V	TCGA-BH-A1FG	TCGA-AN-A0AM	TCGA-BH-A204	TCGA-86-8669		TCGA-78-8662		TCGA-78-8660		TCGA-63-A5MU		TCGA-77-6842		TCGA-63-A5MW		TCGA-HF-7133		TCGA-HU-8249		TCGA-D7-A6F2		TCGA-FS-A1ZW
TCGA-AN-A0FF	TCGA-BH-A18L	TCGA-AO-A0J2	TCGA-BH-A1FJ	TCGA-AN-A0AR	TCGA-BH-A28O	TCGA-86-8671		TCGA-80-5608		TCGA-78-8662		TCGA-63-A5MV		TCGA-77-6843		TCGA-63-A5MY		TCGA-HF-7136		TCGA-HU-8604		TCGA-D7-A747		TCGA-FW-A3I3
TCGA-AN-A0FJ	TCGA-BH-A18M	TCGA-AO-A0J3	TCGA-BH-A1FL	TCGA-AN-A0AS	TCGA-BH-A28Q	TCGA-86-8672		TCGA-80-5611		TCGA-80-5608		TCGA-63-A5MW		TCGA-77-6844		TCGA-68-7755		TCGA-HF-A5NB		TCGA-HU-8608		TCGA-D7-A74A		TCGA-FW-A3TV
TCGA-AN-A0FK	TCGA-BH-A18N	TCGA-AO-A0J4	TCGA-BH-A1FM	TCGA-AN-A0AT	TCGA-BH-A2L8	TCGA-86-8673		TCGA-83-5908		TCGA-80-5611		TCGA-63-A5MY		TCGA-77-6845		TCGA-68-7756		TCGA-HU-8249		TCGA-HU-8610		TCGA-EQ-A4SO		TCGA-FW-A5DX
TCGA-AN-A0FL	TCGA-BH-A18P	TCGA-AO-A0J5	TCGA-BH-A1FN	TCGA-AN-A0FD	TCGA-BH-A42T	TCGA-86-8674		TCGA-86-6562		TCGA-83-5908		TCGA-68-7755		TCGA-77-7139		TCGA-68-7757		TCGA-HU-8604		TCGA-HU-A4G2		TCGA-F1-6177		TCGA-FW-A5DY
TCGA-AN-A0FN	TCGA-BH-A18Q	TCGA-AO-A0J6	TCGA-BH-A1FU	TCGA-AN-A0FF	TCGA-BH-A42U	TCGA-86-A456		TCGA-86-7701		TCGA-86-6562		TCGA-68-7756		TCGA-77-7140		TCGA-68-8250		TCGA-HU-8608		TCGA-HU-A4G3		TCGA-F1-6874		TCGA-GF-A2C7
TCGA-AN-A0FS	TCGA-BH-A18R	TCGA-AO-A0J7	TCGA-BH-A201	TCGA-AN-A0FJ	TCGA-BH-A42V	TCGA-86-A4D0		TCGA-86-7711		TCGA-86-7701		TCGA-68-7757		TCGA-77-7141		TCGA-68-8251		TCGA-HU-8610		TCGA-HU-A4G6		TCGA-F1-6875		TCGA-GF-A6C9
TCGA-AN-A0FT	TCGA-BH-A18S	TCGA-AO-A0J8	TCGA-BH-A202	TCGA-AN-A0FK	TCGA-BH-A5IZ	TCGA-86-A4JF		TCGA-86-7713		TCGA-86-7711		TCGA-68-8250		TCGA-77-7142		TCGA-68-A59J		TCGA-HU-A4G2		TCGA-HU-A4G8		TCGA-F1-A448		TCGA-GN-A262
TCGA-AN-A0FV	TCGA-BH-A18T	TCGA-AO-A0J9	TCGA-BH-A203	TCGA-AN-A0FL	TCGA-BH-A5J0	TCGA-86-A4P7		TCGA-86-7714		TCGA-86-7713		TCGA-68-8251		TCGA-77-7335		TCGA-6A-AB49		TCGA-HU-A4G3		TCGA-HU-A4G9		TCGA-F1-A72C		TCGA-GN-A264
TCGA-AN-A0FW	TCGA-BH-A18U	TCGA-AO-A0JA	TCGA-BH-A204	TCGA-AN-A0FN		TCGA-86-A4P8		TCGA-86-7953		TCGA-86-7714		TCGA-68-A59J		TCGA-77-7337		TCGA-77-6842		TCGA-HU-A4G6		TCGA-HU-A4GC		TCGA-HF-7131		TCGA-GN-A265
TCGA-AN-A0FX	TCGA-BH-A18V	TCGA-AO-A0JB	TCGA-BH-A208	TCGA-AN-A0FS		TCGA-91-A4BC		TCGA-86-8054		TCGA-86-7953		TCGA-6A-AB49		TCGA-77-7338		TCGA-77-6843		TCGA-HU-A4G8		TCGA-HU-A4GD		TCGA-HF-7132		TCGA-GN-A266
TCGA-AN-A0FY	TCGA-BH-A1EN	TCGA-AO-A0JD	TCGA-BH-A28Q	TCGA-AN-A0FT		TCGA-91-A4BD		TCGA-86-8055		TCGA-86-8054		TCGA-77-6842		TCGA-77-7463		TCGA-77-6844		TCGA-HU-A4G9		TCGA-HU-A4GF		TCGA-HF-7133		TCGA-GN-A267
TCGA-AN-A0FZ	TCGA-BH-A1EO	TCGA-AO-A0JE	TCGA-BH-A2L8	TCGA-AN-A0FV		TCGA-93-7347		TCGA-86-8056		TCGA-86-8055		TCGA-77-6843		TCGA-77-7465		TCGA-77-6845		TCGA-HU-A4GC		TCGA-HU-A4GH		TCGA-HF-7134		TCGA-GN-A268
TCGA-AN-A0G0	TCGA-BH-A1ES	TCGA-AO-A0JF	TCGA-BH-A42V	TCGA-AN-A0FW		TCGA-93-7348		TCGA-86-8074		TCGA-86-8056		TCGA-77-6844		TCGA-77-8007		TCGA-77-7138		TCGA-HU-A4GD		TCGA-HU-A4GN		TCGA-HF-7136		TCGA-GN-A26A
TCGA-AN-A0XL	TCGA-BH-A1ET	TCGA-AO-A0JG	TCGA-BH-A5IZ	TCGA-AN-A0FX		TCGA-93-8067		TCGA-86-8075		TCGA-86-8074		TCGA-77-6845		TCGA-77-8008		TCGA-77-7139		TCGA-HU-A4GF		TCGA-HU-A4GP		TCGA-HF-A5NB		TCGA-GN-A26C
TCGA-AN-A0XN	TCGA-BH-A1EU	TCGA-AO-A0JI	TCGA-BH-A5J0	TCGA-AN-A0FY		TCGA-93-A4JN		TCGA-86-8278		TCGA-86-8075		TCGA-77-7138		TCGA-77-8009		TCGA-77-7140		TCGA-HU-A4GH		TCGA-HU-A4GQ		TCGA-HJ-7597		TCGA-GN-A26D
TCGA-AN-A0XO	TCGA-BH-A1EV	TCGA-AO-A0JJ		TCGA-AN-A0FZ		TCGA-93-A4JO		TCGA-86-8279		TCGA-86-8278		TCGA-77-7139		TCGA-77-8128		TCGA-77-7141		TCGA-HU-A4GN		TCGA-HU-A4GT		TCGA-HU-8238		TCGA-GN-A4U4
TCGA-AN-A0XP	TCGA-BH-A1EW	TCGA-AO-A0JM		TCGA-AN-A0G0		TCGA-93-A4JP		TCGA-86-8280		TCGA-86-8279		TCGA-77-7140		TCGA-77-8130		TCGA-77-7337		TCGA-HU-A4GP		TCGA-HU-A4GU		TCGA-HU-8244		TCGA-GN-A4U5
TCGA-AN-A0XS	TCGA-BH-A1EX	TCGA-AO-A125		TCGA-AN-A0XL		TCGA-93-A4JQ		TCGA-86-8281		TCGA-86-8280		TCGA-77-7141		TCGA-77-8131		TCGA-77-7338		TCGA-HU-A4GQ		TCGA-HU-A4GX		TCGA-HU-8249		TCGA-GN-A4U7
TCGA-AN-A0XT	TCGA-BH-A1EY	TCGA-AO-A126		TCGA-AN-A0XN		TCGA-95-7039		TCGA-86-8358		TCGA-86-8281		TCGA-77-7142		TCGA-77-8133		TCGA-77-7463		TCGA-HU-A4GT		TCGA-HU-A4GY		TCGA-HU-8604		TCGA-GN-A4U8
TCGA-AN-A0XU	TCGA-BH-A1F2	TCGA-AO-A128		TCGA-AN-A0XO		TCGA-95-7043		TCGA-86-8359		TCGA-86-8358		TCGA-77-7335		TCGA-77-8139		TCGA-77-7465		TCGA-HU-A4GU		TCGA-HU-A4H0		TCGA-HU-8608		TCGA-GN-A8LN
TCGA-AN-A0XW	TCGA-BH-A1F6	TCGA-AO-A12A		TCGA-AN-A0XP		TCGA-95-7562		TCGA-86-8585		TCGA-86-8359		TCGA-77-7337		TCGA-77-8140		TCGA-77-8008		TCGA-HU-A4GX		TCGA-HU-A4H5		TCGA-HU-8610		TCGA-GN-A9SD
TCGA-AO-A03L	TCGA-BH-A1F8	TCGA-AO-A12B		TCGA-AN-A0XS		TCGA-95-7567		TCGA-86-8668		TCGA-86-8585		TCGA-77-7338		TCGA-77-8143		TCGA-77-8009		TCGA-HU-A4GY		TCGA-HU-A4H6		TCGA-HU-A4G2		TCGA-HR-A2OG
TCGA-AO-A03M	TCGA-BH-A1FB	TCGA-AO-A12D		TCGA-AN-A0XT		TCGA-95-7947		TCGA-86-8669		TCGA-86-8668		TCGA-77-7463		TCGA-77-8144		TCGA-77-8128		TCGA-HU-A4H0		TCGA-HU-A4H8		TCGA-HU-A4G3		TCGA-HR-A2OH
TCGA-AO-A03N	TCGA-BH-A1FC	TCGA-AO-A12E		TCGA-AN-A0XU		TCGA-95-7948		TCGA-86-8671		TCGA-86-8669		TCGA-77-7465		TCGA-77-8145		TCGA-77-8130		TCGA-HU-A4H5		TCGA-HU-A4HD		TCGA-HU-A4G6		TCGA-LH-A9QB
TCGA-AO-A03O	TCGA-BH-A1FE	TCGA-AO-A12F		TCGA-AN-A0XW		TCGA-95-8039		TCGA-86-8672		TCGA-86-8671		TCGA-77-8007		TCGA-77-8148		TCGA-77-8131		TCGA-HU-A4H6		TCGA-IN-7806		TCGA-HU-A4G8		TCGA-OD-A75X
TCGA-AO-A03P	TCGA-BH-A1FG	TCGA-AO-A12G		TCGA-AO-A03L		TCGA-95-8494		TCGA-86-8673		TCGA-86-8672		TCGA-77-8008		TCGA-77-8150		TCGA-77-8133		TCGA-HU-A4H8		TCGA-IN-7808		TCGA-HU-A4G9		TCGA-QB-A6FS
TCGA-AO-A03R	TCGA-BH-A1FH	TCGA-AO-A12H		TCGA-AO-A03M		TCGA-95-A4VK		TCGA-86-8674		TCGA-86-8673		TCGA-77-8009		TCGA-77-8154		TCGA-77-8138		TCGA-HU-A4HD		TCGA-IN-8663		TCGA-HU-A4GC		TCGA-RP-A695
TCGA-AO-A03T	TCGA-BH-A1FJ	TCGA-AO-A1KP		TCGA-AO-A03N		TCGA-95-A4VN		TCGA-86-A456		TCGA-86-8674		TCGA-77-8128		TCGA-77-8156		TCGA-77-8139		TCGA-IN-7806		TCGA-IP-7968		TCGA-HU-A4GD		TCGA-W3-A824
TCGA-AO-A03U	TCGA-BH-A1FL	TCGA-AO-A1KR		TCGA-AO-A03O		TCGA-95-A4VP		TCGA-86-A4JF		TCGA-86-A456		TCGA-77-8130		TCGA-77-A5G1		TCGA-77-8140		TCGA-IN-7808		TCGA-KB-A6F7		TCGA-HU-A4GF		TCGA-W3-A825
TCGA-AO-A03V	TCGA-BH-A1FM	TCGA-AO-A1KS		TCGA-AO-A03P		TCGA-97-7546		TCGA-86-A4P7		TCGA-86-A4D0		TCGA-77-8131		TCGA-77-A5G3		TCGA-77-8143		TCGA-IN-8663		TCGA-KB-A93J		TCGA-HU-A4GH		TCGA-W3-AA1O
TCGA-AO-A0J2	TCGA-BH-A1FN	TCGA-AO-A1KT		TCGA-AO-A03R		TCGA-97-7547		TCGA-86-A4P8		TCGA-86-A4JF		TCGA-77-8133		TCGA-77-A5G6		TCGA-77-8144		TCGA-IP-7968		TCGA-MX-A5UG		TCGA-HU-A4GJ		TCGA-W3-AA1R
TCGA-AO-A0J3	TCGA-BH-A1FR	TCGA-AQ-A04H		TCGA-AO-A03T		TCGA-97-7552		TCGA-91-A4BC		TCGA-86-A4P7		TCGA-77-8139		TCGA-77-A5G7		TCGA-77-8145		TCGA-KB-A6F7		TCGA-MX-A663		TCGA-HU-A4GP		TCGA-W3-AA1W
TCGA-AO-A0J4	TCGA-BH-A1FU	TCGA-AQ-A04J		TCGA-AO-A03U		TCGA-97-7553		TCGA-91-A4BD		TCGA-86-A4P8		TCGA-77-8140		TCGA-77-A5G8		TCGA-77-8146		TCGA-KB-A93G		TCGA-MX-A666		TCGA-HU-A4GQ		TCGA-W3-AA21
TCGA-AO-A0J5	TCGA-BH-A201	TCGA-AQ-A0Y5		TCGA-AO-A03V		TCGA-97-7554		TCGA-93-7347		TCGA-91-A4BC		TCGA-77-8143		TCGA-77-A5GB		TCGA-77-8148		TCGA-KB-A93H		TCGA-R5-A7O7		TCGA-HU-A4GT		TCGA-XV-A9W5
TCGA-AO-A0J6	TCGA-BH-A202	TCGA-AQ-A1H2		TCGA-AO-A0J2		TCGA-97-7937		TCGA-93-7348		TCGA-91-A4BD		TCGA-77-8144		TCGA-77-A5GF		TCGA-77-8150		TCGA-KB-A93J		TCGA-R5-A7ZE		TCGA-HU-A4GU		TCGA-XV-AAZW
TCGA-AO-A0J7	TCGA-BH-A203	TCGA-AQ-A1H3		TCGA-AO-A0J3		TCGA-97-7938		TCGA-93-8067		TCGA-93-7347		TCGA-77-8145		TCGA-77-A5GH		TCGA-77-8154		TCGA-MX-A5UG		TCGA-R5-A7ZF		TCGA-HU-A4GX		TCGA-YD-A9TB
TCGA-AO-A0J8	TCGA-BH-A204	TCGA-AQ-A7U7		TCGA-AO-A0J4		TCGA-97-7941		TCGA-93-A4JN		TCGA-93-7348		TCGA-77-8146		TCGA-79-5596		TCGA-77-8156		TCGA-MX-A663		TCGA-R5-A7ZI		TCGA-HU-A4H0		TCGA-YG-AA3N
TCGA-AO-A0J9	TCGA-BH-A208	TCGA-AR-A0TP		TCGA-AO-A0J5		TCGA-97-8171		TCGA-93-A4JO		TCGA-93-8067		TCGA-77-8148		TCGA-90-A4ED		TCGA-77-A5G1		TCGA-MX-A666		TCGA-R5-A7ZR		TCGA-HU-A4H5		TCGA-YG-AA3P
TCGA-AO-A0JA	TCGA-BH-A28O	TCGA-AR-A0TQ		TCGA-AO-A0J6		TCGA-97-8172		TCGA-93-A4JP		TCGA-93-A4JN		TCGA-77-8150		TCGA-90-A4EE		TCGA-77-A5G3		TCGA-R5-A7O7		TCGA-R5-A805		TCGA-HU-A4H6		TCGA-Z2-AA3S
TCGA-AO-A0JB	TCGA-BH-A28Q	TCGA-AR-A0TR		TCGA-AO-A0J7		TCGA-97-8175		TCGA-93-A4JQ		TCGA-93-A4JO		TCGA-77-8154		TCGA-90-A59Q		TCGA-77-A5G6		TCGA-R5-A7ZE		TCGA-SW-A7EA		TCGA-HU-A4H8		TCGA-Z2-AA3V
TCGA-AO-A0JC	TCGA-BH-A2L8	TCGA-AR-A0TS		TCGA-AO-A0J8		TCGA-97-8177		TCGA-95-7039		TCGA-93-A4JP		TCGA-77-8156		TCGA-92-7340		TCGA-77-A5G7		TCGA-R5-A7ZF		TCGA-SW-A7EB		TCGA-HU-A4HD
TCGA-AO-A0JD	TCGA-BH-A42T	TCGA-AR-A0TT		TCGA-AO-A0J9		TCGA-97-8179		TCGA-95-7043		TCGA-93-A4JQ		TCGA-77-A5G1		TCGA-92-7341		TCGA-77-A5G8		TCGA-R5-A7ZI		TCGA-ZA-A8F6		TCGA-IN-7806
TCGA-AO-A0JE	TCGA-BH-A42U	TCGA-AR-A0TV		TCGA-AO-A0JA		TCGA-97-8552		TCGA-95-7562		TCGA-95-7039		TCGA-77-A5G3		TCGA-92-8063		TCGA-77-A5GA		TCGA-R5-A7ZR		TCGA-ZQ-A9CR		TCGA-IN-7808
TCGA-AO-A0JF	TCGA-BH-A42V	TCGA-AR-A0TW		TCGA-AO-A0JB		TCGA-97-A4LX		TCGA-95-7567		TCGA-95-7043		TCGA-77-A5G6		TCGA-92-8064		TCGA-77-A5GB		TCGA-R5-A805				TCGA-IN-8663
TCGA-AO-A0JG	TCGA-BH-A5IZ	TCGA-AR-A0TX		TCGA-AO-A0JC		TCGA-97-A4M0		TCGA-95-7944		TCGA-95-7562		TCGA-77-A5G7		TCGA-92-8065		TCGA-77-A5GF		TCGA-SW-A7EA				TCGA-KB-A6F7
TCGA-AO-A0JI	TCGA-BH-A5J0	TCGA-AR-A0TY		TCGA-AO-A0JD		TCGA-97-A4M1		TCGA-95-7947		TCGA-95-7567		TCGA-77-A5G8		TCGA-94-8490		TCGA-77-A5GH		TCGA-SW-A7EB				TCGA-KB-A93G
TCGA-AO-A0JJ		TCGA-AR-A0TZ		TCGA-AO-A0JE		TCGA-97-A4M2		TCGA-95-7948		TCGA-95-7944		TCGA-77-A5GB		TCGA-94-8491		TCGA-79-5596		TCGA-ZA-A8F6				TCGA-KB-A93H
TCGA-AO-A0JL		TCGA-AR-A0U0		TCGA-AO-A0JF		TCGA-97-A4M3		TCGA-95-8039		TCGA-95-7947		TCGA-77-A5GF		TCGA-94-A4VJ		TCGA-90-A4ED		TCGA-ZQ-A9CR				TCGA-KB-A93J
TCGA-AO-A0JM		TCGA-AR-A0U2		TCGA-AO-A0JG		TCGA-97-A4M5		TCGA-95-8494		TCGA-95-7948		TCGA-77-A5GH		TCGA-94-A5I4		TCGA-90-A4EE						TCGA-MX-A5UG
TCGA-AO-A125		TCGA-AR-A0U3		TCGA-AO-A0JI		TCGA-97-A4M6		TCGA-95-A4VK		TCGA-95-8039		TCGA-79-5596		TCGA-94-A5I6		TCGA-90-A59Q						TCGA-MX-A663
TCGA-AO-A126		TCGA-AR-A0U4		TCGA-AO-A0JJ		TCGA-97-A4M7		TCGA-95-A4VN		TCGA-95-8494		TCGA-90-A4ED		TCGA-96-7544		TCGA-92-7341						TCGA-MX-A666
TCGA-AO-A128		TCGA-AR-A1AH		TCGA-AO-A0JL		TCGA-99-7458		TCGA-95-A4VP		TCGA-95-A4VK		TCGA-90-A4EE		TCGA-96-7545		TCGA-92-8063						TCGA-R5-A7O7
TCGA-AO-A12A		TCGA-AR-A1AI		TCGA-AO-A0JM		TCGA-99-8025		TCGA-97-7546		TCGA-95-A4VN		TCGA-90-A59Q		TCGA-96-8169		TCGA-92-8064						TCGA-R5-A7ZE
TCGA-AO-A12B		TCGA-AR-A1AK		TCGA-AO-A125		TCGA-99-8028		TCGA-97-7547		TCGA-95-A4VP		TCGA-92-7340		TCGA-96-8170		TCGA-92-8065						TCGA-R5-A7ZF
TCGA-AO-A12C		TCGA-AR-A1AL		TCGA-AO-A126		TCGA-99-8032		TCGA-97-7552		TCGA-97-7546		TCGA-92-7341		TCGA-96-A4JL		TCGA-94-8490						TCGA-R5-A7ZI
TCGA-AO-A12D		TCGA-AR-A1AN		TCGA-AO-A128		TCGA-99-8033		TCGA-97-7553		TCGA-97-7547		TCGA-92-8063		TCGA-98-7454		TCGA-94-8491						TCGA-R5-A7ZR
TCGA-AO-A12E		TCGA-AR-A1AO		TCGA-AO-A12A		TCGA-99-AA5R		TCGA-97-7554		TCGA-97-7552		TCGA-92-8064		TCGA-98-8020		TCGA-94-A4VJ						TCGA-R5-A805
TCGA-AO-A12F		TCGA-AR-A1AP		TCGA-AO-A12B		TCGA-J2-8192		TCGA-97-7937		TCGA-97-7553		TCGA-92-8065		TCGA-98-8021		TCGA-94-A5I4						TCGA-SW-A7EA
TCGA-AO-A12G		TCGA-AR-A1AQ		TCGA-AO-A12C		TCGA-J2-8194		TCGA-97-7938		TCGA-97-7554		TCGA-94-8490		TCGA-98-8023		TCGA-94-A5I6						TCGA-SW-A7EB
TCGA-AO-A12H		TCGA-AR-A1AR		TCGA-AO-A12D		TCGA-J2-A4AD		TCGA-97-7941		TCGA-97-7937		TCGA-94-8491		TCGA-98-A538		TCGA-96-7544						TCGA-ZA-A8F6
TCGA-AO-A1KO		TCGA-AR-A1AS		TCGA-AO-A12E		TCGA-J2-A4AE		TCGA-97-8171		TCGA-97-7938		TCGA-94-A4VJ		TCGA-98-A539		TCGA-96-7545						TCGA-ZQ-A9CR
TCGA-AO-A1KP		TCGA-AR-A1AU		TCGA-AO-A12F		TCGA-J2-A4AG		TCGA-97-8172		TCGA-97-7941		TCGA-94-A5I4		TCGA-98-A53A		TCGA-96-8169
TCGA-AO-A1KQ		TCGA-AR-A1AW		TCGA-AO-A12G		TCGA-L4-A4E5		TCGA-97-8175		TCGA-97-8171		TCGA-94-A5I6		TCGA-98-A53B		TCGA-96-8170
TCGA-AO-A1KR		TCGA-AR-A1AX		TCGA-AO-A12H		TCGA-L4-A4E6		TCGA-97-8177		TCGA-97-8172		TCGA-96-7544		TCGA-98-A53C		TCGA-96-A4JK
TCGA-AO-A1KS		TCGA-AR-A1AY		TCGA-AO-A1KO		TCGA-L9-A443		TCGA-97-8179		TCGA-97-8175		TCGA-96-7545		TCGA-98-A53H		TCGA-96-A4JL
TCGA-AO-A1KT		TCGA-AR-A24H		TCGA-AO-A1KP		TCGA-L9-A444		TCGA-97-8552		TCGA-97-8177		TCGA-96-8169		TCGA-98-A53I		TCGA-98-7454
TCGA-AQ-A04H		TCGA-AR-A24K		TCGA-AO-A1KQ		TCGA-L9-A50W		TCGA-97-A4LX		TCGA-97-8179		TCGA-96-8170		TCGA-98-A53J		TCGA-98-8020
TCGA-AQ-A04J		TCGA-AR-A24L		TCGA-AO-A1KR		TCGA-L9-A5IP		TCGA-97-A4M0		TCGA-97-8552		TCGA-96-A4JL		TCGA-J1-A4AH		TCGA-98-8021
TCGA-AQ-A04L		TCGA-AR-A24M		TCGA-AO-A1KS		TCGA-L9-A743		TCGA-97-A4M1		TCGA-97-A4LX		TCGA-98-7454		TCGA-L3-A4E7		TCGA-98-8023
TCGA-AQ-A0Y5		TCGA-AR-A24N		TCGA-AO-A1KT		TCGA-L9-A7SV		TCGA-97-A4M2		TCGA-97-A4M0		TCGA-98-8020		TCGA-L3-A524		TCGA-98-A538
TCGA-AQ-A1H2		TCGA-AR-A24O		TCGA-AQ-A04H		TCGA-L9-A8F4		TCGA-97-A4M3		TCGA-97-A4M1		TCGA-98-8021		TCGA-LA-A446		TCGA-98-A539
TCGA-AQ-A1H3		TCGA-AR-A24P		TCGA-AQ-A04J		TCGA-MN-A4N1		TCGA-97-A4M5		TCGA-97-A4M2		TCGA-98-8023		TCGA-MF-A522		TCGA-98-A53A
TCGA-AQ-A54N		TCGA-AR-A24Q		TCGA-AQ-A04L		TCGA-MN-A4N4		TCGA-97-A4M6		TCGA-97-A4M3		TCGA-98-A538		TCGA-NC-A5HD		TCGA-98-A53B
TCGA-AQ-A54O		TCGA-AR-A24R		TCGA-AQ-A0Y5		TCGA-MN-A4N5		TCGA-97-A4M7		TCGA-97-A4M5		TCGA-98-A539		TCGA-NC-A5HE		TCGA-98-A53C
TCGA-AQ-A7U7		TCGA-AR-A24S		TCGA-AQ-A1H2		TCGA-MP-A4SV		TCGA-99-7458		TCGA-97-A4M6		TCGA-98-A53A		TCGA-NC-A5HF		TCGA-98-A53D
TCGA-AR-A0TP		TCGA-AR-A24U		TCGA-AQ-A1H3		TCGA-MP-A4SW		TCGA-99-8025		TCGA-97-A4M7		TCGA-98-A53B		TCGA-NC-A5HG		TCGA-98-A53H
TCGA-AR-A0TQ		TCGA-AR-A24V		TCGA-AQ-A54N		TCGA-MP-A4SY		TCGA-99-8028		TCGA-99-7458		TCGA-98-A53C		TCGA-NC-A5HH		TCGA-98-A53I
TCGA-AR-A0TR		TCGA-AR-A24W		TCGA-AQ-A54O		TCGA-MP-A4T4		TCGA-99-8032		TCGA-99-8025		TCGA-98-A53D		TCGA-NC-A5HI		TCGA-98-A53J
TCGA-AR-A0TS		TCGA-AR-A24X		TCGA-AQ-A7U7		TCGA-MP-A4T6		TCGA-99-8033		TCGA-99-8028		TCGA-98-A53H		TCGA-NC-A5HJ		TCGA-J1-A4AH
TCGA-AR-A0TT		TCGA-AR-A24Z		TCGA-AR-A0TP		TCGA-MP-A4T7		TCGA-99-AA5R		TCGA-99-8032		TCGA-98-A53I		TCGA-NC-A5HK		TCGA-L3-A4E7
TCGA-AR-A0TU		TCGA-AR-A250		TCGA-AR-A0TQ		TCGA-MP-A4T8		TCGA-J2-8192		TCGA-99-8033		TCGA-98-A53J		TCGA-NC-A5HL		TCGA-L3-A524
TCGA-AR-A0TV		TCGA-AR-A251		TCGA-AR-A0TR		TCGA-MP-A4T9		TCGA-J2-8194		TCGA-99-AA5R		TCGA-J1-A4AH		TCGA-NC-A5HM		TCGA-LA-A446
TCGA-AR-A0TW		TCGA-AR-A252		TCGA-AR-A0TS		TCGA-MP-A4TA		TCGA-J2-A4AD		TCGA-J2-8192		TCGA-L3-A4E7		TCGA-NC-A5HN		TCGA-MF-A522
TCGA-AR-A0TX		TCGA-AR-A254		TCGA-AR-A0TT		TCGA-MP-A4TC		TCGA-J2-A4AE		TCGA-J2-8194		TCGA-L3-A524		TCGA-NC-A5HO		TCGA-NC-A5HD
TCGA-AR-A0TY		TCGA-AR-A255		TCGA-AR-A0TU		TCGA-MP-A4TD		TCGA-J2-A4AG		TCGA-J2-A4AD		TCGA-LA-A446		TCGA-NC-A5HP		TCGA-NC-A5HE
TCGA-AR-A0TZ		TCGA-AR-A256		TCGA-AR-A0TV		TCGA-MP-A4TE		TCGA-L4-A4E5		TCGA-J2-A4AE		TCGA-MF-A522		TCGA-NC-A5HQ		TCGA-NC-A5HF
TCGA-AR-A0U0		TCGA-AR-A2LE		TCGA-AR-A0TW		TCGA-MP-A4TF		TCGA-L9-A443		TCGA-J2-A4AG		TCGA-NC-A5HD		TCGA-NC-A5HR		TCGA-NC-A5HG
TCGA-AR-A0U2		TCGA-AR-A2LH		TCGA-AR-A0TX		TCGA-MP-A4TH		TCGA-L9-A444		TCGA-L4-A4E5		TCGA-NC-A5HE		TCGA-NC-A5HT		TCGA-NC-A5HH
TCGA-AR-A0U3		TCGA-AR-A2LK		TCGA-AR-A0TY		TCGA-MP-A4TI		TCGA-L9-A50W		TCGA-L4-A4E6		TCGA-NC-A5HF		TCGA-NK-A5CR		TCGA-NC-A5HI
TCGA-AR-A0U4		TCGA-AR-A2LM		TCGA-AR-A0TZ		TCGA-MP-A4TJ		TCGA-L9-A5IP		TCGA-L9-A443		TCGA-NC-A5HG		TCGA-NK-A5CT		TCGA-NC-A5HJ
TCGA-AR-A1AH		TCGA-AR-A2LN		TCGA-AR-A0U0		TCGA-MP-A4TK		TCGA-L9-A743		TCGA-L9-A444		TCGA-NC-A5HH		TCGA-NK-A5CX		TCGA-NC-A5HK
TCGA-AR-A1AI		TCGA-AR-A2LO		TCGA-AR-A0U1		TCGA-MP-A5C7		TCGA-L9-A7SV		TCGA-L9-A50W		TCGA-NC-A5HI		TCGA-O2-A52N		TCGA-NC-A5HL
TCGA-AR-A1AK		TCGA-AR-A2LQ		TCGA-AR-A0U2		TCGA-NJ-A4YF		TCGA-L9-A8F4		TCGA-L9-A5IP		TCGA-NC-A5HJ		TCGA-O2-A52S		TCGA-NC-A5HM
TCGA-AR-A1AL		TCGA-AR-A5QM		TCGA-AR-A0U3		TCGA-NJ-A4YG		TCGA-MN-A4N1		TCGA-L9-A743		TCGA-NC-A5HK		TCGA-O2-A52W		TCGA-NC-A5HN
TCGA-AR-A1AM		TCGA-AR-A5QN		TCGA-AR-A0U4		TCGA-NJ-A4YI		TCGA-MN-A4N4		TCGA-L9-A7SV		TCGA-NC-A5HL		TCGA-XC-AA0X		TCGA-NC-A5HO
TCGA-AR-A1AN		TCGA-AR-A5QP		TCGA-AR-A1AH		TCGA-NJ-A4YP		TCGA-MN-A4N5		TCGA-L9-A8F4		TCGA-NC-A5HM				TCGA-NC-A5HP
TCGA-AR-A1AO		TCGA-AR-A5QQ		TCGA-AR-A1AI		TCGA-NJ-A4YQ		TCGA-MP-A4SV		TCGA-MN-A4N1		TCGA-NC-A5HN				TCGA-NC-A5HQ
TCGA-AR-A1AP		TCGA-B6-A0I1		TCGA-AR-A1AK		TCGA-NJ-A55A		TCGA-MP-A4SW		TCGA-MN-A4N4		TCGA-NC-A5HO				TCGA-NC-A5HR
TCGA-AR-A1AQ		TCGA-B6-A0I2		TCGA-AR-A1AL		TCGA-NJ-A55R		TCGA-MP-A4SY		TCGA-MN-A4N5		TCGA-NC-A5HP				TCGA-NC-A5HT
TCGA-AR-A1AR		TCGA-B6-A0I5		TCGA-AR-A1AM		TCGA-NJ-A7XG		TCGA-MP-A4T7		TCGA-MP-A4SV		TCGA-NC-A5HQ				TCGA-NK-A5CR
TCGA-AR-A1AS		TCGA-B6-A0I9		TCGA-AR-A1AN		TCGA-O1-A52J		TCGA-MP-A4T8		TCGA-MP-A4SW		TCGA-NC-A5HR				TCGA-NK-A5CT
TCGA-AR-A1AT		TCGA-B6-A0IA		TCGA-AR-A1AO		TCGA-S2-AA1A		TCGA-MP-A4T9		TCGA-MP-A4SY		TCGA-NC-A5HT				TCGA-NK-A5CX
TCGA-AR-A1AU		TCGA-B6-A0IC		TCGA-AR-A1AP				TCGA-MP-A4TA		TCGA-MP-A4T4		TCGA-NK-A5CR				TCGA-NK-A5D1
TCGA-AR-A1AV		TCGA-B6-A0IE		TCGA-AR-A1AQ				TCGA-MP-A4TC		TCGA-MP-A4T6		TCGA-NK-A5CT				TCGA-O2-A52N
TCGA-AR-A1AW		TCGA-B6-A0IG		TCGA-AR-A1AR				TCGA-MP-A4TE		TCGA-MP-A4T7		TCGA-NK-A5CX				TCGA-O2-A52S
TCGA-AR-A1AX		TCGA-B6-A0IH		TCGA-AR-A1AS				TCGA-MP-A4TF		TCGA-MP-A4T8		TCGA-O2-A52N				TCGA-O2-A52W
TCGA-AR-A1AY		TCGA-B6-A0IJ		TCGA-AR-A1AT				TCGA-MP-A4TH		TCGA-MP-A4T9		TCGA-O2-A52S				TCGA-XC-AA0X
TCGA-AR-A24H		TCGA-B6-A0IK		TCGA-AR-A1AU				TCGA-MP-A4TI		TCGA-MP-A4TA		TCGA-O2-A52W
TCGA-AR-A24K		TCGA-B6-A0IM		TCGA-AR-A1AV				TCGA-MP-A4TK		TCGA-MP-A4TC		TCGA-XC-AA0X
TCGA-AR-A24L		TCGA-B6-A0IN		TCGA-AR-A1AW				TCGA-MP-A5C7		TCGA-MP-A4TD
TCGA-AR-A24M		TCGA-B6-A0IO		TCGA-AR-A1AX				TCGA-NJ-A4YF		TCGA-MP-A4TE
TCGA-AR-A24N		TCGA-B6-A0IP		TCGA-AR-A1AY				TCGA-NJ-A4YG		TCGA-MP-A4TF
TCGA-AR-A24O		TCGA-B6-A0IQ		TCGA-AR-A24H				TCGA-NJ-A4YI		TCGA-MP-A4TH
TCGA-AR-A24P		TCGA-B6-A0RE		TCGA-AR-A24K				TCGA-NJ-A4YP		TCGA-MP-A4TI
TCGA-AR-A24Q		TCGA-B6-A0RG		TCGA-AR-A24L				TCGA-NJ-A4YQ		TCGA-MP-A4TJ
TCGA-AR-A24R		TCGA-B6-A0RH		TCGA-AR-A24M				TCGA-NJ-A55A		TCGA-MP-A4TK
TCGA-AR-A24S		TCGA-B6-A0RI		TCGA-AR-A24N				TCGA-NJ-A55R		TCGA-MP-A5C7
TCGA-AR-A24T		TCGA-B6-A0RL		TCGA-AR-A24O				TCGA-NJ-A7XG		TCGA-NJ-A4YF
TCGA-AR-A24U		TCGA-B6-A0RM		TCGA-AR-A24P				TCGA-O1-A52J		TCGA-NJ-A4YG
TCGA-AR-A24V		TCGA-B6-A0RN		TCGA-AR-A24Q				TCGA-S2-AA1A		TCGA-NJ-A4YI
TCGA-AR-A24W		TCGA-B6-A0RO		TCGA-AR-A24R						TCGA-NJ-A4YP
TCGA-AR-A24X		TCGA-B6-A0RP		TCGA-AR-A24S						TCGA-NJ-A4YQ
TCGA-AR-A24Z		TCGA-B6-A0RS		TCGA-AR-A24T						TCGA-NJ-A55A
TCGA-AR-A250		TCGA-B6-A0RT		TCGA-AR-A24U						TCGA-NJ-A55R
TCGA-AR-A251		TCGA-B6-A0RU		TCGA-AR-A24V						TCGA-NJ-A7XG
TCGA-AR-A252		TCGA-B6-A0RV		TCGA-AR-A24W						TCGA-O1-A52J
TCGA-AR-A254		TCGA-B6-A0WS		TCGA-AR-A24X						TCGA-S2-AA1A
TCGA-AR-A255		TCGA-B6-A0WT		TCGA-AR-A24Z
TCGA-AR-A256		TCGA-B6-A0WV		TCGA-AR-A250
TCGA-AR-A2LE		TCGA-B6-A0WW		TCGA-AR-A251
TCGA-AR-A2LH		TCGA-B6-A0WX		TCGA-AR-A252
TCGA-AR-A2LJ		TCGA-B6-A0WY		TCGA-AR-A254
TCGA-AR-A2LK		TCGA-B6-A0WZ		TCGA-AR-A255
TCGA-AR-A2LM		TCGA-B6-A0X0		TCGA-AR-A256
TCGA-AR-A2LN		TCGA-B6-A0X4		TCGA-AR-A2LE
TCGA-AR-A2LO		TCGA-B6-A0X5		TCGA-AR-A2LH
TCGA-AR-A2LQ		TCGA-B6-A0X7		TCGA-AR-A2LJ
TCGA-AR-A5QM		TCGA-B6-A1KC		TCGA-AR-A2LK
TCGA-AR-A5QN		TCGA-B6-A1KF		TCGA-AR-A2LL
TCGA-AR-A5QP		TCGA-B6-A1KI		TCGA-AR-A2LM
TCGA-AR-A5QQ		TCGA-B6-A1KN		TCGA-AR-A2LN
TCGA-B6-A0I1		TCGA-B6-A2IU		TCGA-AR-A2LO
TCGA-B6-A0I2		TCGA-C8-A12K		TCGA-AR-A2LQ
TCGA-B6-A0I5		TCGA-C8-A12L		TCGA-AR-A2LR
TCGA-B6-A0I6		TCGA-C8-A12M		TCGA-AR-A5QM
TCGA-B6-A0I8		TCGA-C8-A12N		TCGA-AR-A5QN
TCGA-B6-A0I9		TCGA-C8-A12O		TCGA-AR-A5QP
TCGA-B6-A0IA		TCGA-C8-A12P		TCGA-AR-A5QQ
TCGA-B6-A0IC		TCGA-C8-A12Q		TCGA-B6-A0I1
TCGA-B6-A0IE		TCGA-C8-A12T		TCGA-B6-A0I2
TCGA-B6-A0IG		TCGA-C8-A12U		TCGA-B6-A0I5
TCGA-B6-A0IH		TCGA-C8-A12W		TCGA-B6-A0I6
TCGA-B6-A0IJ		TCGA-C8-A12X		TCGA-B6-A0I8
TCGA-B6-A0IK		TCGA-C8-A12Y		TCGA-B6-A0I9
TCGA-B6-A0IM		TCGA-C8-A12Z		TCGA-B6-A0IA
TCGA-B6-A0IN		TCGA-C8-A130		TCGA-B6-A0IC
TCGA-B6-A0IO		TCGA-C8-A131		TCGA-B6-A0IE
TCGA-B6-A0IP		TCGA-C8-A132		TCGA-B6-A0IG
TCGA-B6-A0IQ		TCGA-C8-A133		TCGA-B6-A0IH
TCGA-B6-A0RE		TCGA-C8-A134		TCGA-B6-A0IJ
TCGA-B6-A0RG		TCGA-C8-A135		TCGA-B6-A0IK
TCGA-B6-A0RH		TCGA-C8-A137		TCGA-B6-A0IM
TCGA-B6-A0RI		TCGA-C8-A138		TCGA-B6-A0IN
TCGA-B6-A0RL		TCGA-C8-A1HE		TCGA-B6-A0IO
TCGA-B6-A0RM		TCGA-C8-A1HF		TCGA-B6-A0IP
TCGA-B6-A0RN		TCGA-C8-A1HG		TCGA-B6-A0IQ
TCGA-B6-A0RO		TCGA-C8-A1HI		TCGA-B6-A0RE
TCGA-B6-A0RP		TCGA-C8-A1HJ		TCGA-B6-A0RG
TCGA-B6-A0RQ		TCGA-C8-A1HK		TCGA-B6-A0RH
TCGA-B6-A0RS		TCGA-C8-A1HL		TCGA-B6-A0RI
TCGA-B6-A0RT		TCGA-C8-A1HM		TCGA-B6-A0RL
TCGA-B6-A0RU		TCGA-C8-A1HN		TCGA-B6-A0RM
TCGA-B6-A0RV		TCGA-C8-A1HO		TCGA-B6-A0RN
TCGA-B6-A0WS		TCGA-C8-A26V		TCGA-B6-A0RO
TCGA-B6-A0WT		TCGA-C8-A26W		TCGA-B6-A0RP
TCGA-B6-A0WV		TCGA-C8-A26X		TCGA-B6-A0RQ
TCGA-B6-A0WW		TCGA-C8-A26Y		TCGA-B6-A0RS
TCGA-B6-A0WX		TCGA-C8-A26Z		TCGA-B6-A0RT
TCGA-B6-A0WY		TCGA-C8-A273		TCGA-B6-A0RU
TCGA-B6-A0WZ		TCGA-C8-A274		TCGA-B6-A0RV
TCGA-B6-A0X0		TCGA-C8-A275		TCGA-B6-A0WS
TCGA-B6-A0X4		TCGA-C8-A278		TCGA-B6-A0WT
TCGA-B6-A0X5		TCGA-C8-A27A		TCGA-B6-A0WV
TCGA-B6-A0X7		TCGA-C8-A27B		TCGA-B6-A0WW
TCGA-B6-A1KC		TCGA-C8-A3M7		TCGA-B6-A0WX
TCGA-B6-A1KF		TCGA-C8-A3M8		TCGA-B6-A0WY
TCGA-B6-A1KI		TCGA-C8-A8HP		TCGA-B6-A0WZ
TCGA-B6-A1KN		TCGA-C8-A8HQ		TCGA-B6-A0X0
TCGA-B6-A2IU		TCGA-C8-A8HR		TCGA-B6-A0X4
TCGA-C8-A12K		TCGA-D8-A13Y		TCGA-B6-A0X5
TCGA-C8-A12L		TCGA-D8-A13Z		TCGA-B6-A0X7
TCGA-C8-A12M		TCGA-D8-A140		TCGA-B6-A1KC
TCGA-C8-A12N		TCGA-D8-A141		TCGA-B6-A1KF
TCGA-C8-A12O		TCGA-D8-A143		TCGA-B6-A1KI
TCGA-C8-A12P		TCGA-D8-A145		TCGA-B6-A1KN
TCGA-C8-A12Q		TCGA-D8-A147		TCGA-B6-A2IU
TCGA-C8-A12T		TCGA-D8-A1J8		TCGA-C8-A12K
TCGA-C8-A12U		TCGA-D8-A1J9		TCGA-C8-A12L
TCGA-C8-A12V		TCGA-D8-A1JA		TCGA-C8-A12M
TCGA-C8-A12W		TCGA-D8-A1JB		TCGA-C8-A12N
TCGA-C8-A12X		TCGA-D8-A1JC		TCGA-C8-A12O
TCGA-C8-A12Y		TCGA-D8-A1JD		TCGA-C8-A12P
TCGA-C8-A12Z		TCGA-D8-A1JE		TCGA-C8-A12Q
TCGA-C8-A130		TCGA-D8-A1JF		TCGA-C8-A12T
TCGA-C8-A131		TCGA-D8-A1JG		TCGA-C8-A12U
TCGA-C8-A132		TCGA-D8-A1JH		TCGA-C8-A12V
TCGA-C8-A133		TCGA-D8-A1JI		TCGA-C8-A12W
TCGA-C8-A134		TCGA-D8-A1JJ		TCGA-C8-A12X
TCGA-C8-A135		TCGA-D8-A1JK		TCGA-C8-A12Y
TCGA-C8-A137		TCGA-D8-A1JL		TCGA-C8-A12Z
TCGA-C8-A138		TCGA-D8-A1JM		TCGA-C8-A130
TCGA-C8-A1HE		TCGA-D8-A1JN		TCGA-C8-A131
TCGA-C8-A1HF		TCGA-D8-A1JP		TCGA-C8-A132
TCGA-C8-A1HG		TCGA-D8-A1JS		TCGA-C8-A133
TCGA-C8-A1HI		TCGA-D8-A1JT		TCGA-C8-A134
TCGA-C8-A1HJ		TCGA-D8-A1JU		TCGA-C8-A135
TCGA-C8-A1HK		TCGA-D8-A1X5		TCGA-C8-A137
TCGA-C8-A1HL		TCGA-D8-A1X6		TCGA-C8-A138
TCGA-C8-A1HM		TCGA-D8-A1X7		TCGA-C8-A1HE
TCGA-C8-A1HN		TCGA-D8-A1X8		TCGA-C8-A1HF
TCGA-C8-A1HO		TCGA-D8-A1X9		TCGA-C8-A1HG
TCGA-C8-A26V		TCGA-D8-A1XA		TCGA-C8-A1HI
TCGA-C8-A26W		TCGA-D8-A1XB		TCGA-C8-A1HJ
TCGA-C8-A26X		TCGA-D8-A1XC		TCGA-C8-A1HK
TCGA-C8-A26Y		TCGA-D8-A1XF		TCGA-C8-A1HL
TCGA-C8-A26Z		TCGA-D8-A1XG		TCGA-C8-A1HM
TCGA-C8-A273		TCGA-D8-A1XJ		TCGA-C8-A1HN
TCGA-C8-A274		TCGA-D8-A1XK		TCGA-C8-A1HO
TCGA-C8-A275		TCGA-D8-A1XL		TCGA-C8-A26V
TCGA-C8-A278		TCGA-D8-A1XM		TCGA-C8-A26W
TCGA-C8-A27A		TCGA-D8-A1XO		TCGA-C8-A26X
TCGA-C8-A27B		TCGA-D8-A1XQ		TCGA-C8-A26Y
TCGA-C8-A3M7		TCGA-D8-A1XR		TCGA-C8-A26Z
TCGA-C8-A3M8		TCGA-D8-A1XT		TCGA-C8-A273
TCGA-C8-A8HP		TCGA-D8-A1XU		TCGA-C8-A274
TCGA-C8-A8HQ		TCGA-D8-A1XV		TCGA-C8-A275
TCGA-C8-A8HR		TCGA-D8-A1XW		TCGA-C8-A278
TCGA-D8-A13Y		TCGA-D8-A1XY		TCGA-C8-A27A
TCGA-D8-A13Z		TCGA-D8-A1XZ		TCGA-C8-A27B
TCGA-D8-A140		TCGA-D8-A1Y0		TCGA-C8-A3M7
TCGA-D8-A141		TCGA-D8-A1Y1		TCGA-C8-A3M8
TCGA-D8-A142		TCGA-D8-A1Y2		TCGA-C8-A8HP
TCGA-D8-A143		TCGA-D8-A1Y3		TCGA-C8-A8HQ
TCGA-D8-A145		TCGA-D8-A27E		TCGA-C8-A8HR
TCGA-D8-A147		TCGA-D8-A27F		TCGA-D8-A13Y
TCGA-D8-A1J8		TCGA-D8-A27G		TCGA-D8-A13Z
TCGA-D8-A1J9		TCGA-D8-A27H		TCGA-D8-A140
TCGA-D8-A1JA		TCGA-D8-A27I		TCGA-D8-A141
TCGA-D8-A1JB		TCGA-D8-A27K		TCGA-D8-A142
TCGA-D8-A1JC		TCGA-D8-A27L		TCGA-D8-A143
TCGA-D8-A1JD		TCGA-D8-A27M		TCGA-D8-A145
TCGA-D8-A1JE		TCGA-D8-A27N		TCGA-D8-A146
TCGA-D8-A1JF		TCGA-D8-A27P		TCGA-D8-A147
TCGA-D8-A1JG		TCGA-D8-A27R		TCGA-D8-A1J8
TCGA-D8-A1JH		TCGA-D8-A27T		TCGA-D8-A1J9
TCGA-D8-A1JI		TCGA-D8-A27V		TCGA-D8-A1JA
TCGA-D8-A1JJ		TCGA-D8-A27W		TCGA-D8-A1JB
TCGA-D8-A1JK		TCGA-D8-A3Z6		TCGA-D8-A1JC
TCGA-D8-A1JL		TCGA-D8-A4Z1		TCGA-D8-A1JD
TCGA-D8-A1JM		TCGA-D8-A73U		TCGA-D8-A1JE
TCGA-D8-A1JN		TCGA-D8-A73W		TCGA-D8-A1JF
TCGA-D8-A1JP		TCGA-D8-A73X		TCGA-D8-A1JG
TCGA-D8-A1JS		TCGA-E2-A105		TCGA-D8-A1JH
TCGA-D8-A1JT		TCGA-E2-A107		TCGA-D8-A1JI
TCGA-D8-A1JU		TCGA-E2-A108		TCGA-D8-A1JJ
TCGA-D8-A1X5		TCGA-E2-A109		TCGA-D8-A1JK
TCGA-D8-A1X6		TCGA-E2-A10A		TCGA-D8-A1JL
TCGA-D8-A1X7		TCGA-E2-A10B		TCGA-D8-A1JM
TCGA-D8-A1X8		TCGA-E2-A10C		TCGA-D8-A1JN
TCGA-D8-A1X9		TCGA-E2-A10F		TCGA-D8-A1JP
TCGA-D8-A1XA		TCGA-E2-A14N		TCGA-D8-A1JS
TCGA-D8-A1XB		TCGA-E2-A14O		TCGA-D8-A1JT
TCGA-D8-A1XC		TCGA-E2-A14P		TCGA-D8-A1JU
TCGA-D8-A1XD		TCGA-E2-A14Q		TCGA-D8-A1X5
TCGA-D8-A1XF		TCGA-E2-A14R		TCGA-D8-A1X6
TCGA-D8-A1XG		TCGA-E2-A14T		TCGA-D8-A1X7
TCGA-D8-A1XJ		TCGA-E2-A14V		TCGA-D8-A1X8
TCGA-D8-A1XK		TCGA-E2-A14X		TCGA-D8-A1X9
TCGA-D8-A1XL		TCGA-E2-A14Y		TCGA-D8-A1XA
TCGA-D8-A1XM		TCGA-E2-A14Z		TCGA-D8-A1XB
TCGA-D8-A1XO		TCGA-E2-A150		TCGA-D8-A1XC
TCGA-D8-A1XQ		TCGA-E2-A152		TCGA-D8-A1XD
TCGA-D8-A1XR		TCGA-E2-A153		TCGA-D8-A1XF
TCGA-D8-A1XS		TCGA-E2-A154		TCGA-D8-A1XG
TCGA-D8-A1XT		TCGA-E2-A155		TCGA-D8-A1XJ
TCGA-D8-A1XU		TCGA-E2-A156		TCGA-D8-A1XK
TCGA-D8-A1XV		TCGA-E2-A158		TCGA-D8-A1XL
TCGA-D8-A1XW		TCGA-E2-A159		TCGA-D8-A1XM
TCGA-D8-A1XY		TCGA-E2-A15A		TCGA-D8-A1XO
TCGA-D8-A1XZ		TCGA-E2-A15C		TCGA-D8-A1XQ
TCGA-D8-A1Y0		TCGA-E2-A15D		TCGA-D8-A1XR
TCGA-D8-A1Y1		TCGA-E2-A15E		TCGA-D8-A1XS
TCGA-D8-A1Y2		TCGA-E2-A15F		TCGA-D8-A1XT
TCGA-D8-A1Y3		TCGA-E2-A15G		TCGA-D8-A1XU
TCGA-D8-A27E		TCGA-E2-A15H		TCGA-D8-A1XV
TCGA-D8-A27F		TCGA-E2-A15J		TCGA-D8-A1XW
TCGA-D8-A27G		TCGA-E2-A15K		TCGA-D8-A1XY
TCGA-D8-A27H		TCGA-E2-A15L		TCGA-D8-A1XZ
TCGA-D8-A27I		TCGA-E2-A15M		TCGA-D8-A1Y0
TCGA-D8-A27K		TCGA-E2-A15O		TCGA-D8-A1Y1
TCGA-D8-A27L		TCGA-E2-A15P		TCGA-D8-A1Y2
TCGA-D8-A27M		TCGA-E2-A15R		TCGA-D8-A1Y3
TCGA-D8-A27N		TCGA-E2-A15S		TCGA-D8-A27E
TCGA-D8-A27P		TCGA-E2-A15T		TCGA-D8-A27F
TCGA-D8-A27R		TCGA-E2-A1AZ		TCGA-D8-A27G
TCGA-D8-A27T		TCGA-E2-A1B0		TCGA-D8-A27H
TCGA-D8-A27V		TCGA-E2-A1B1		TCGA-D8-A27I
TCGA-D8-A27W		TCGA-E2-A1B4		TCGA-D8-A27K
TCGA-D8-A3Z5		TCGA-E2-A1B5		TCGA-D8-A27L
TCGA-D8-A3Z6		TCGA-E2-A1BC		TCGA-D8-A27M
TCGA-D8-A4Z1		TCGA-E2-A1BD		TCGA-D8-A27N
TCGA-D8-A73U		TCGA-E2-A1IE		TCGA-D8-A27P
TCGA-D8-A73W		TCGA-E2-A1IF		TCGA-D8-A27R
TCGA-D8-A73X		TCGA-E2-A1IG		TCGA-D8-A27T
TCGA-E2-A105		TCGA-E2-A1IH		TCGA-D8-A27V
TCGA-E2-A107		TCGA-E2-A1II		TCGA-D8-A27W
TCGA-E2-A108		TCGA-E2-A1IJ		TCGA-D8-A3Z5
TCGA-E2-A109		TCGA-E2-A1IK		TCGA-D8-A3Z6
TCGA-E2-A10A		TCGA-E2-A1IL		TCGA-D8-A4Z1
TCGA-E2-A10B		TCGA-E2-A1IN		TCGA-D8-A73U
TCGA-E2-A10C		TCGA-E2-A1IO		TCGA-D8-A73W
TCGA-E2-A10E		TCGA-E2-A1IU		TCGA-D8-A73X
TCGA-E2-A10F		TCGA-E2-A1L6		TCGA-E2-A105
TCGA-E2-A14N		TCGA-E2-A1L7		TCGA-E2-A107
TCGA-E2-A14O		TCGA-E2-A1L8		TCGA-E2-A108
TCGA-E2-A14P		TCGA-E2-A1L9		TCGA-E2-A109
TCGA-E2-A14Q		TCGA-E2-A1LA		TCGA-E2-A10A
TCGA-E2-A14R		TCGA-E2-A1LB		TCGA-E2-A10B
TCGA-E2-A14S		TCGA-E2-A1LH		TCGA-E2-A10C
TCGA-E2-A14T		TCGA-E2-A1LI		TCGA-E2-A10E
TCGA-E2-A14U		TCGA-E2-A1LK		TCGA-E2-A10F
TCGA-E2-A14V		TCGA-E2-A1LL		TCGA-E2-A14N
TCGA-E2-A14W		TCGA-E2-A2P6		TCGA-E2-A14O
TCGA-E2-A14X		TCGA-E2-A56Z		TCGA-E2-A14P
TCGA-E2-A14Y		TCGA-E2-A570		TCGA-E2-A14Q
TCGA-E2-A14Z		TCGA-E2-A573		TCGA-E2-A14R
TCGA-E2-A150		TCGA-E2-A574		TCGA-E2-A14S
TCGA-E2-A152		TCGA-E2-A576		TCGA-E2-A14T
TCGA-E2-A153		TCGA-E2-A9RU		TCGA-E2-A14U
TCGA-E2-A154		TCGA-E9-A1N3		TCGA-E2-A14V
TCGA-E2-A155		TCGA-E9-A1N4		TCGA-E2-A14W
TCGA-E2-A156		TCGA-E9-A1N5		TCGA-E2-A14X
TCGA-E2-A158		TCGA-E9-A1N8		TCGA-E2-A14Y
TCGA-E2-A159		TCGA-E9-A1N9		TCGA-E2-A14Z
TCGA-E2-A15A		TCGA-E9-A1NA		TCGA-E2-A150
TCGA-E2-A15C		TCGA-E9-A1NC		TCGA-E2-A152
TCGA-E2-A15D		TCGA-E9-A1ND		TCGA-E2-A153
TCGA-E2-A15E		TCGA-E9-A1NE		TCGA-E2-A154
TCGA-E2-A15F		TCGA-E9-A1NF		TCGA-E2-A155
TCGA-E2-A15G		TCGA-E9-A1NG		TCGA-E2-A156
TCGA-E2-A15H		TCGA-E9-A1NH		TCGA-E2-A158
TCGA-E2-A15J		TCGA-E9-A1NI		TCGA-E2-A159
TCGA-E2-A15K		TCGA-E9-A1QZ		TCGA-E2-A15A
TCGA-E2-A15L		TCGA-E9-A1R0		TCGA-E2-A15C
TCGA-E2-A15M		TCGA-E9-A1R2		TCGA-E2-A15D
TCGA-E2-A15O		TCGA-E9-A1R3		TCGA-E2-A15F
TCGA-E2-A15P		TCGA-E9-A1R4		TCGA-E2-A15G
TCGA-E2-A15R		TCGA-E9-A1R5		TCGA-E2-A15H
TCGA-E2-A15S		TCGA-E9-A1R6		TCGA-E2-A15J
TCGA-E2-A15T		TCGA-E9-A1R7		TCGA-E2-A15L
TCGA-E2-A1AZ		TCGA-E9-A1RA		TCGA-E2-A15O
TCGA-E2-A1B0		TCGA-E9-A1RB		TCGA-E2-A15P
TCGA-E2-A1B1		TCGA-E9-A1RC		TCGA-E2-A15R
TCGA-E2-A1B4		TCGA-E9-A1RD		TCGA-E2-A15S
TCGA-E2-A1B5		TCGA-E9-A1RE		TCGA-E2-A15T
TCGA-E2-A1B6		TCGA-E9-A1RF		TCGA-E2-A1AZ
TCGA-E2-A1BC		TCGA-E9-A1RG		TCGA-E2-A1B0
TCGA-E2-A1BD		TCGA-E9-A1RH		TCGA-E2-A1B1
TCGA-E2-A1IE		TCGA-E9-A1RI		TCGA-E2-A1B4
TCGA-E2-A1IF		TCGA-E9-A226		TCGA-E2-A1B5
TCGA-E2-A1IG		TCGA-E9-A227		TCGA-E2-A1B6
TCGA-E2-A1IH		TCGA-E9-A228		TCGA-E2-A1BC
TCGA-E2-A1II		TCGA-E9-A229		TCGA-E2-A1BD
TCGA-E2-A1IJ		TCGA-E9-A22A		TCGA-E2-A1IE
TCGA-E2-A1IK		TCGA-E9-A22B		TCGA-E2-A1IF
TCGA-E2-A1IL		TCGA-E9-A22D		TCGA-E2-A1IG
TCGA-E2-A1IN		TCGA-E9-A22E		TCGA-E2-A1IH
TCGA-E2-A1IO		TCGA-E9-A22G		TCGA-E2-A1II
TCGA-E2-A1IU		TCGA-E9-A22H		TCGA-E2-A1IJ
TCGA-E2-A1L6		TCGA-E9-A243		TCGA-E2-A1IK
TCGA-E2-A1L7		TCGA-E9-A244		TCGA-E2-A1IL
TCGA-E2-A1L8		TCGA-E9-A245		TCGA-E2-A1IN
TCGA-E2-A1L9		TCGA-E9-A247		TCGA-E2-A1IO
TCGA-E2-A1LA		TCGA-E9-A248		TCGA-E2-A1IU
TCGA-E2-A1LB		TCGA-E9-A249		TCGA-E2-A1L6
TCGA-E2-A1LE		TCGA-E9-A24A		TCGA-E2-A1L8
TCGA-E2-A1LH		TCGA-E9-A295		TCGA-E2-A1L9
TCGA-E2-A1LI		TCGA-E9-A2JS		TCGA-E2-A1LA
TCGA-E2-A1LK		TCGA-E9-A2JT		TCGA-E2-A1LB
TCGA-E2-A1LL		TCGA-E9-A3HO		TCGA-E2-A1LE
TCGA-E2-A1LS		TCGA-E9-A3QA		TCGA-E2-A1LI
TCGA-E2-A2P5		TCGA-E9-A3X8		TCGA-E2-A1LK
TCGA-E2-A2P6		TCGA-E9-A54Y		TCGA-E2-A1LL
TCGA-E2-A3DX		TCGA-E9-A5FL		TCGA-E2-A2P5
TCGA-E2-A56Z		TCGA-E9-A5UO		TCGA-E2-A2P6
TCGA-E2-A570		TCGA-E9-A6HE		TCGA-E2-A3DX
TCGA-E2-A572		TCGA-EW-A1IW		TCGA-E2-A56Z
TCGA-E2-A573		TCGA-EW-A1IX		TCGA-E2-A570
TCGA-E2-A574		TCGA-EW-A1IY		TCGA-E2-A572
TCGA-E2-A576		TCGA-EW-A1IZ		TCGA-E2-A573
TCGA-E2-A9RU		TCGA-EW-A1J1		TCGA-E2-A574
TCGA-E9-A1N3		TCGA-EW-A1J2		TCGA-E2-A576
TCGA-E9-A1N4		TCGA-EW-A1J3		TCGA-E2-A9RU
TCGA-E9-A1N5		TCGA-EW-A1J5		TCGA-E9-A1N3
TCGA-E9-A1N6		TCGA-EW-A1J6		TCGA-E9-A1N8
TCGA-E9-A1N8		TCGA-EW-A1OV		TCGA-E9-A1NC
TCGA-E9-A1N9		TCGA-EW-A1OX		TCGA-E9-A1NE
TCGA-E9-A1NA		TCGA-EW-A1OY		TCGA-E9-A1NG
TCGA-E9-A1NC		TCGA-EW-A1OZ		TCGA-E9-A1NH
TCGA-E9-A1ND		TCGA-EW-A1P0		TCGA-E9-A1NI
TCGA-E9-A1NE		TCGA-EW-A1P1		TCGA-E9-A1QZ
TCGA-E9-A1NF		TCGA-EW-A1P3		TCGA-E9-A1R0
TCGA-E9-A1NG		TCGA-EW-A1P4		TCGA-E9-A1R2
TCGA-E9-A1NH		TCGA-EW-A1P5		TCGA-E9-A1R3
TCGA-E9-A1NI		TCGA-EW-A1P6		TCGA-E9-A1R4
TCGA-E9-A1QZ		TCGA-EW-A1P7		TCGA-E9-A1R5
TCGA-E9-A1R0		TCGA-EW-A1P8		TCGA-E9-A1R6
TCGA-E9-A1R2		TCGA-EW-A1PA		TCGA-E9-A1R7
TCGA-E9-A1R3		TCGA-EW-A1PB		TCGA-E9-A1RA
TCGA-E9-A1R4		TCGA-EW-A1PE		TCGA-E9-A1RB
TCGA-E9-A1R5		TCGA-EW-A1PG		TCGA-E9-A1RC
TCGA-E9-A1R6		TCGA-EW-A1PH		TCGA-E9-A1RD
TCGA-E9-A1R7		TCGA-EW-A2FR		TCGA-E9-A1RE
TCGA-E9-A1RA		TCGA-EW-A2FS		TCGA-E9-A1RG
TCGA-E9-A1RB		TCGA-EW-A2FV		TCGA-E9-A1RH
TCGA-E9-A1RC		TCGA-EW-A2FW		TCGA-E9-A1RI
TCGA-E9-A1RD		TCGA-EW-A423		TCGA-E9-A226
TCGA-E9-A1RE		TCGA-EW-A6S9		TCGA-E9-A227
TCGA-E9-A1RF		TCGA-EW-A6SB		TCGA-E9-A228
TCGA-E9-A1RG		TCGA-EW-A6SC		TCGA-E9-A229
TCGA-E9-A1RH		TCGA-EW-A6SD		TCGA-E9-A22A
TCGA-E9-A1RI		TCGA-GI-A2C8		TCGA-E9-A22B
TCGA-E9-A226		TCGA-GM-A2D9		TCGA-E9-A22D
TCGA-E9-A227		TCGA-GM-A2DA		TCGA-E9-A22E
TCGA-E9-A228		TCGA-GM-A2DB		TCGA-E9-A22G
TCGA-E9-A229		TCGA-GM-A2DC		TCGA-E9-A22H
TCGA-E9-A22A		TCGA-GM-A2DD		TCGA-E9-A243
TCGA-E9-A22B		TCGA-GM-A2DF		TCGA-E9-A244
TCGA-E9-A22D		TCGA-GM-A2DH		TCGA-E9-A245
TCGA-E9-A22E		TCGA-GM-A2DI		TCGA-E9-A247
TCGA-E9-A22G		TCGA-GM-A2DK		TCGA-E9-A248
TCGA-E9-A22H		TCGA-GM-A2DL		TCGA-E9-A249
TCGA-E9-A243		TCGA-GM-A2DM		TCGA-E9-A24A
TCGA-E9-A244		TCGA-GM-A2DN		TCGA-E9-A295
TCGA-E9-A245		TCGA-GM-A2DO		TCGA-E9-A2JS
TCGA-E9-A247		TCGA-GM-A3NW		TCGA-E9-A2JT
TCGA-E9-A248		TCGA-GM-A3XL		TCGA-E9-A3HO
TCGA-E9-A249		TCGA-GM-A4E0		TCGA-E9-A3Q9
TCGA-E9-A24A		TCGA-HN-A2NL		TCGA-E9-A3QA
TCGA-E9-A295		TCGA-HN-A2OB		TCGA-E9-A3X8
TCGA-E9-A2JS		TCGA-JL-A3YX		TCGA-E9-A54X
TCGA-E9-A2JT		TCGA-LD-A66U		TCGA-E9-A54Y
TCGA-E9-A3HO		TCGA-LD-A74U		TCGA-E9-A5FK
TCGA-E9-A3Q9		TCGA-LD-A7W5		TCGA-E9-A5FL
TCGA-E9-A3QA		TCGA-LD-A7W6		TCGA-E9-A5UO
TCGA-E9-A3X8		TCGA-LL-A440		TCGA-E9-A5UP
TCGA-E9-A54X		TCGA-LL-A50Y		TCGA-E9-A6HE
TCGA-E9-A54Y		TCGA-LL-A5YL		TCGA-EW-A1IW
TCGA-E9-A5FK		TCGA-LL-A5YM		TCGA-EW-A1IX
TCGA-E9-A5FL		TCGA-LL-A5YN		TCGA-EW-A1IY
TCGA-E9-A5UO		TCGA-LL-A5YP		TCGA-EW-A1IZ
TCGA-E9-A5UP		TCGA-LL-A6FP		TCGA-EW-A1J1
TCGA-E9-A6HE		TCGA-LL-A6FQ		TCGA-EW-A1J2
TCGA-EW-A1IW		TCGA-LL-A6FR		TCGA-EW-A1J3
TCGA-EW-A1IX		TCGA-LL-A73Y		TCGA-EW-A1J5
TCGA-EW-A1IY		TCGA-LL-A73Z		TCGA-EW-A1J6
TCGA-EW-A1IZ		TCGA-LL-A740		TCGA-EW-A1OV
TCGA-EW-A1J1		TCGA-LL-A7SZ		TCGA-EW-A1OW
TCGA-EW-A1J2		TCGA-LL-A7T0		TCGA-EW-A1OX
TCGA-EW-A1J3		TCGA-LL-A8F5		TCGA-EW-A1OY
TCGA-EW-A1J5		TCGA-LL-A9Q3		TCGA-EW-A1OZ
TCGA-EW-A1J6		TCGA-OK-A5Q2		TCGA-EW-A1P0
TCGA-EW-A1OV		TCGA-OL-A5D6		TCGA-EW-A1P1
TCGA-EW-A1OW		TCGA-OL-A5D7		TCGA-EW-A1P3
TCGA-EW-A1OX		TCGA-OL-A5D8		TCGA-EW-A1P4
TCGA-EW-A1OY		TCGA-OL-A5DA		TCGA-EW-A1P5
TCGA-EW-A1OZ		TCGA-OL-A66H		TCGA-EW-A1P6
TCGA-EW-A1P0		TCGA-OL-A6VQ		TCGA-EW-A1P7
TCGA-EW-A1P1		TCGA-OL-A97C		TCGA-EW-A1P8
TCGA-EW-A1P3		TCGA-PE-A5DD		TCGA-EW-A1PA
TCGA-EW-A1P4		TCGA-PE-A5DE		TCGA-EW-A1PB
TCGA-EW-A1P5		TCGA-PL-A8LV		TCGA-EW-A1PC
TCGA-EW-A1P6		TCGA-PL-A8LX		TCGA-EW-A1PD
TCGA-EW-A1P7		TCGA-PL-A8LY		TCGA-EW-A1PE
TCGA-EW-A1P8		TCGA-PL-A8LZ		TCGA-EW-A1PF
TCGA-EW-A1PA		TCGA-S3-A6ZF		TCGA-EW-A1PG
TCGA-EW-A1PB		TCGA-S3-A6ZG		TCGA-EW-A1PH
TCGA-EW-A1PC		TCGA-S3-A6ZH		TCGA-EW-A2FR
TCGA-EW-A1PD		TCGA-S3-AA0Z		TCGA-EW-A2FS
TCGA-EW-A1PE		TCGA-S3-AA10		TCGA-EW-A2FV
TCGA-EW-A1PF		TCGA-S3-AA11		TCGA-EW-A2FW
TCGA-EW-A1PG		TCGA-S3-AA12		TCGA-EW-A3E8
TCGA-EW-A1PH		TCGA-S3-AA14		TCGA-EW-A3U0
TCGA-EW-A2FR		TCGA-S3-AA17		TCGA-EW-A423
TCGA-EW-A2FS		TCGA-UL-AAZ6		TCGA-EW-A424
TCGA-EW-A2FV		TCGA-UU-A93S		TCGA-EW-A6S9
TCGA-EW-A2FW		TCGA-W8-A86G		TCGA-EW-A6SA
TCGA-EW-A3E8		TCGA-WT-AB41		TCGA-EW-A6SB
TCGA-EW-A3U0		TCGA-WT-AB44		TCGA-EW-A6SC
TCGA-EW-A423		TCGA-XX-A899		TCGA-EW-A6SD
TCGA-EW-A424		TCGA-XX-A89A		TCGA-GM-A2D9
TCGA-EW-A6S9		TCGA-Z7-A8R5		TCGA-GM-A2DA
TCGA-EW-A6SA		TCGA-Z7-A8R6		TCGA-GM-A2DB
TCGA-EW-A6SB				TCGA-GM-A2DC
TCGA-EW-A6SC				TCGA-GM-A2DD
TCGA-EW-A6SD				TCGA-GM-A2DF
TCGA-GI-A2C8				TCGA-GM-A2DH
TCGA-GM-A2D9				TCGA-GM-A2DI
TCGA-GM-A2DA				TCGA-GM-A2DK
TCGA-GM-A2DB				TCGA-GM-A2DL
TCGA-GM-A2DC				TCGA-GM-A2DM
TCGA-GM-A2DD				TCGA-GM-A2DN
TCGA-GM-A2DF				TCGA-GM-A2DO
TCGA-GM-A2DH				TCGA-GM-A3NW
TCGA-GM-A2DI				TCGA-GM-A3NY
TCGA-GM-A2DK				TCGA-GM-A3XG
TCGA-GM-A2DL				TCGA-GM-A3XL
TCGA-GM-A2DM				TCGA-GM-A3XN
TCGA-GM-A2DN				TCGA-GM-A4E0
TCGA-GM-A2DO				TCGA-HN-A2NL
TCGA-GM-A3NW				TCGA-HN-A2OB
TCGA-GM-A3NY				TCGA-JL-A3YW
TCGA-GM-A3XG				TCGA-JL-A3YX
TCGA-GM-A3XL				TCGA-LD-A66U
TCGA-GM-A3XN				TCGA-LD-A74U
TCGA-GM-A4E0				TCGA-LD-A7W5
TCGA-HN-A2NL				TCGA-LD-A7W6
TCGA-HN-A2OB				TCGA-LD-A9QF
TCGA-JL-A3YW				TCGA-LL-A440
TCGA-JL-A3YX				TCGA-LL-A441
TCGA-LD-A66U				TCGA-LL-A442
TCGA-LD-A74U				TCGA-LL-A50Y
TCGA-LD-A7W5				TCGA-LL-A5YL
TCGA-LD-A7W6				TCGA-LL-A5YM
TCGA-LD-A9QF				TCGA-LL-A5YN
TCGA-LL-A440				TCGA-LL-A5YO
TCGA-LL-A441				TCGA-LL-A5YP
TCGA-LL-A442				TCGA-LL-A6FP
TCGA-LL-A50Y				TCGA-LL-A6FQ
TCGA-LL-A5YL				TCGA-LL-A6FR
TCGA-LL-A5YM				TCGA-LL-A73Y
TCGA-LL-A5YN				TCGA-LL-A73Z
TCGA-LL-A5YO				TCGA-LL-A740
TCGA-LL-A5YP				TCGA-LL-A7SZ
TCGA-LL-A6FP				TCGA-LL-A7T0
TCGA-LL-A6FQ				TCGA-LL-A8F5
TCGA-LL-A6FR				TCGA-LL-A9Q3
TCGA-LL-A73Y				TCGA-LQ-A4E4
TCGA-LL-A73Z				TCGA-MS-A51U
TCGA-LL-A740				TCGA-OK-A5Q2
TCGA-LL-A7SZ				TCGA-OL-A5D6
TCGA-LL-A7T0				TCGA-OL-A5D7
TCGA-LL-A8F5				TCGA-OL-A5D8
TCGA-LL-A9Q3				TCGA-OL-A5DA
TCGA-LQ-A4E4				TCGA-OL-A66H
TCGA-MS-A51U				TCGA-OL-A6VQ
TCGA-OK-A5Q2				TCGA-OL-A97C
TCGA-OL-A5D6				TCGA-PE-A5DC
TCGA-OL-A5D7				TCGA-PE-A5DD
TCGA-OL-A5D8				TCGA-PE-A5DE
TCGA-OL-A5DA				TCGA-PL-A8LV
TCGA-OL-A66H				TCGA-PL-A8LX
TCGA-OL-A6VQ				TCGA-PL-A8LY
TCGA-OL-A97C				TCGA-PL-A8LZ
TCGA-PE-A5DC				TCGA-S3-A6ZF
TCGA-PE-A5DD				TCGA-S3-A6ZG
TCGA-PE-A5DE				TCGA-S3-A6ZH
TCGA-PL-A8LV				TCGA-S3-AA0Z
TCGA-PL-A8LX				TCGA-S3-AA10
TCGA-PL-A8LY				TCGA-S3-AA11
TCGA-PL-A8LZ				TCGA-S3-AA12
TCGA-S3-A6ZF				TCGA-S3-AA14
TCGA-S3-A6ZG				TCGA-S3-AA15
TCGA-S3-A6ZH				TCGA-S3-AA17
TCGA-S3-AA0Z				TCGA-UL-AAZ6
TCGA-S3-AA10				TCGA-UU-A93S
TCGA-S3-AA11				TCGA-W8-A86G
TCGA-S3-AA12				TCGA-WT-AB41
TCGA-S3-AA14				TCGA-WT-AB44
TCGA-S3-AA15				TCGA-XX-A899
TCGA-S3-AA17				TCGA-XX-A89A
TCGA-UL-AAZ6				TCGA-Z7-A8R5
TCGA-UU-A93S				TCGA-Z7-A8R6
TCGA-W8-A86G
TCGA-WT-AB41
TCGA-WT-AB44
TCGA-XX-A899
TCGA-XX-A89A
TCGA-Z7-A8R5
TCGA-Z7-A8R6
